# Supplementary material for: Tetra­kis[μ-2-(3,4-dimeth­oxy­phen­yl)acetato]-κ4 O:O′;κ3 O,O′:O;κ3 O:O,O′-bis­{[2-(3,4-dimeth­oxy­phen­yl)acetato-κ2 O,O′](1,10-phenanthroline-κ2 N,N′)samarium(III)}
Source: Acta Crystallogr Sect E Struct Rep Online. 2010 Oct 9;66(Pt 11):m1377–8. doi: 10.1107/S1600536810037153 (PMC3009179; doi:10.1107/S1600536810037153)
Supplement: Supplementary file 1 [file e-66-m1377-sup1.cif]

##############################################################################
###                                                                        ###
###        Electronic paper (Acta Crystallographica Section E)             ###
###                                                                        ###
##############################################################################
#                                                                            #
# This CIF contains the data in a paper accepted for publication in Acta     #
# Crystallographica Section E. It conforms to the requirements of Notes      #
# for Authors for Section E, and has been peer reviewed under the auspices   #
# of the IUCr Commission on Journals.                                        #
#                                                                            #
# Full details of the Crystallographic Information File format               #
# are given in the paper "The Crystallographic Information File (CIF):       #
# a New Standard Archive File for Crystallography" by S. R. Hall, F. H.      #
# Allen and I. D. Brown [Acta Cryst. (1991), A47, 655-685].                  #
#                                                                            #
# The current version of the core CIF dictionary is obtainable from          #
# ftp://ftp.iucr.org/pub/cif_core.dic. The current version number is 2.4.    #
#                                                                            #
# Software is freely available for graphical display of the structure(s) in  #
# this CIF.  For information consult the CIF home page http://www.iucr.org/  #
# cif/home.html                                                              #
#                                                                            #
# This file may be used for bona fide research purposes within the           #
# scientific community so long as proper attribution is given to the journal # 
# article from which it was obtained.                                        #
#                                                                            #
##############################################################################
                                             
data_I
_audit_creation_method     SHELXL-97
_chemical_name_systematic
;
Tetrakis[\m-2-(3,4-dimethoxyphenyl)acetato]-\k^4^<i>O</i>:<i>O</i>';
\k^3^<i>O</i>,<i>O</i>':<i>O</i>;\k^3^<i>O</i>:<i>O</i>,<i>O</i>'-
bis{[2-(3,4-dimethoxyphenyl)acetato-\k^2^<i>O</i>,<i>O</i>'](1,10-
phenanthroline-\k^2^<i>N</i>,<i>N</i>')samarium(III)}
;
_chemical_name_common     ?
_chemical_formula_moiety     'C84 H82 N4 O24 Sm2'
_chemical_formula_sum     'C84 H82 N4 O24 Sm2'
_chemical_formula_iupac     '[Sm2 (C10 H11 O4)6 (C12 H8 N2)2]'
_chemical_formula_weight     1832.26
_chemical_melting_point     ?
_symmetry_cell_setting     triclinic
_symmetry_space_group_name_H-M     'P -1'
_symmetry_space_group_name_Hall     '-p 1'
loop_
    _symmetry_equiv_pos_as_xyz
    'x, y, z'
    '-x, -y, -z'
_cell_length_a     12.36960(10)
_cell_length_b     12.43440(10)
_cell_length_c     14.74670(10)
_cell_angle_alpha     90.6410(10)
_cell_angle_beta     103.4920(10)
_cell_angle_gamma     116.6480(10)
_cell_volume     1953.71(3)
_cell_formula_units_Z     1
_cell_measurement_reflns_used     9931
_cell_measurement_theta_min     1.43
_cell_measurement_theta_max     27.57
_cell_measurement_temperature     296(2)
_exptl_crystal_description     block
_exptl_crystal_colour     colourless
_exptl_crystal_size_max     .353
_exptl_crystal_size_mid     .148
_exptl_crystal_size_min     .086
_exptl_crystal_density_diffrn     1.557
_exptl_crystal_density_meas     ?
_exptl_crystal_density_method     'not measured'
_exptl_crystal_F_000     930
_exptl_absorpt_coefficient_mu     1.570
_exptl_absorpt_correction_type     multi-scan
_exptl_absorpt_process_details     '(SADABS; Bruker, 2009'
_exptl_absorpt_correction_T_min     .757
_exptl_absorpt_correction_T_max     .874
_exptl_special_details
;
;
_diffrn_ambient_temperature     296(2)
_diffrn_radiation_type     MoK\a
_diffrn_radiation_wavelength     0.71073
_diffrn_radiation_source     'fine-focus sealed tube'
_diffrn_radiation_monochromator     graphite
_diffrn_measurement_device_type     'Bruker APEXII area-detector'
_diffrn_measurement_method     '\w scans'
_diffrn_detector_area_resol_mean     ?
_diffrn_reflns_number     30687
_diffrn_reflns_av_R_equivalents     0.0322
_diffrn_reflns_av_sigmaI/netI     0.0366
_diffrn_reflns_theta_min     1.43
_diffrn_reflns_theta_max     27.57
_diffrn_reflns_theta_full     27.57
_diffrn_measured_fraction_theta_max     0.986
_diffrn_measured_fraction_theta_full     0.986
_diffrn_reflns_limit_h_min     -16
_diffrn_reflns_limit_h_max     16
_diffrn_reflns_limit_k_min     -15
_diffrn_reflns_limit_k_max     16
_diffrn_reflns_limit_l_min     -19
_diffrn_reflns_limit_l_max     18
_diffrn_standards_number     ?
_diffrn_standards_interval_count     ?
_diffrn_standards_interval_time     ?
_diffrn_standards_decay_%     0
_refine_special_details
;
Refinement of <i>F</i>^2^ against ALL reflections. The weighted <i>R</i>-factor
<i>wR</i> and goodness of fit <i>S</i> are based on <i>F</i>^2^, conventional
<i>R</i>-factors <i>R</i> are based on <i>F</i>, with <i>F</i> set to zero for
negative <i>F</i>^2^. The threshold expression of <i>F</i>^2^ >
\s(<i>F</i>^2^) is used only for calculating <i>R</i>-factors(gt) <i>etc</i>.
and is not relevant to the choice of reflections for refinement.
<i>R</i>-factors based on <i>F</i>^2^ are statistically about twice as large
as those based on <i>F</i>, and <i>R</i>- factors based on ALL data will be
even larger.
;
_reflns_number_total     9023
_reflns_number_gt     7540
_reflns_threshold_expression     I>2sigma(I)
_refine_ls_structure_factor_coef     Fsqd
_refine_ls_matrix_type     full
_refine_ls_R_factor_all     0.0393
_refine_ls_R_factor_gt     0.0306
_refine_ls_wR_factor_gt     0.0915
_refine_ls_wR_factor_ref     0.1020
_refine_ls_goodness_of_fit_ref     0.759
_refine_ls_restrained_S_all     0.759
_refine_ls_number_reflns     9023
_refine_ls_number_parameters     514
_refine_ls_number_restraints     0
_refine_ls_hydrogen_treatment     constr
_refine_ls_weighting_scheme     calc
_refine_ls_weighting_details
         'calc w=1/[\s^2^(Fo^2^)+(0.1000P)^2^+0.0000P] where P=(Fo^2^+2Fc^2^)/3'
_atom_sites_solution_hydrogens     geom
_atom_sites_solution_primary     direct
_atom_sites_solution_secondary     difmap
_refine_ls_shift/su_max     0.001
_refine_ls_shift/su_mean     0.000
_refine_diff_density_max     0.801
_refine_diff_density_min     -0.489
_refine_ls_extinction_method     none
_refine_ls_extinction_coef     ?
loop_
    _atom_type_symbol
    _atom_type_description
    _atom_type_scat_dispersion_real
    _atom_type_scat_dispersion_imag
    _atom_type_scat_source
    'C' 'C' 0.0033 0.0016
                         'International Tables Vol C Tables 4.2.6.8 and 6.1.1.4'
    'H' 'H' 0.0000 0.0000
                         'International Tables Vol C Tables 4.2.6.8 and 6.1.1.4'
    'N' 'N' 0.0061 0.0033
                         'International Tables Vol C Tables 4.2.6.8 and 6.1.1.4'
    'O' 'O' 0.0106 0.0060
                         'International Tables Vol C Tables 4.2.6.8 and 6.1.1.4'
    'Sm' 'Sm' -0.1638 3.4418
                         'International Tables Vol C Tables 4.2.6.8 and 6.1.1.4'
_computing_data_collection     '<i>APEX2</i> (Bruker, 2009)'
_computing_cell_refinement     '<i>SAINT</i> (Bruker, 2009)'
_computing_data_reduction     '<i>SAINT</i> (Bruker, 2009)'
_computing_structure_solution     '<i>SHELXS97</i> (Sheldrick, 2008)'
_computing_structure_refinement     '<i>SHELXL97</i> (Sheldrick, 2008)'
_computing_molecular_graphics     '<i>SHELXL97</i> (Sheldrick, 2008)'
_computing_publication_material     '<i>SHELXL97</i> (Sheldrick, 2008)'
loop_
    _atom_site_type_symbol
    _atom_site_label
    _atom_site_fract_x
    _atom_site_fract_y
    _atom_site_fract_z
    _atom_site_U_iso_or_equiv
    _atom_site_adp_type
    _atom_site_calc_flag
    _atom_site_refinement_flags
    _atom_site_occupancy
    _atom_site_disorder_assembly
    _atom_site_disorder_group
    Sm Sm1 -0.181987(12) 0.388581(13) 0.966794(9) 0.03674(7) Uani d . 1 . .
    N N1 -0.3981(3) 0.3465(3) 0.9898(2) 0.0492(6) Uani d . 1 . .
    O O1 -0.2349(3) -0.0181(3) 1.4333(2) 0.0785(9) Uani d . 1 . .
    C C1 -0.3117(6) -0.0058(5) 1.4856(3) 0.0959(16) Uani d . 1 . .
    H H1A -0.2851 -0.0180 1.5495 0.144 Uiso calc R 1 . .
    H H1B -0.3974 -0.0651 1.4584 0.144 Uiso calc R 1 . .
    H H1C -0.3049 0.0742 1.4846 0.144 Uiso calc R 1 . .
    N N2 -0.3687(2) 0.3332(2) 0.81292(19) 0.0438(6) Uani d . 1 . .
    C C2 -0.2610(4) -0.0030(3) 1.3402(3) 0.0565(9) Uani d . 1 . .
    O O2 -0.1033(3) -0.0586(3) 1.3409(2) 0.0763(8) Uani d . 1 . .
    O O3 -0.2346(2) 0.24081(19) 1.08276(15) 0.0456(5) Uani d . 1 . .
    C C3 -0.3491(4) 0.0293(4) 1.2953(3) 0.0646(10) Uani d . 1 . .
    H H3A -0.3960 0.0460 1.3289 0.078 Uiso calc R 1 . .
    O O4 -0.2685(3) 0.1685(2) 0.93737(15) 0.0560(6) Uani d . 1 . .
    C C4 -0.3697(4) 0.0374(4) 1.1995(3) 0.0603(9) Uani d . 1 . .
    H H4A -0.4309 0.0585 1.1693 0.072 Uiso calc R 1 . .
    O O5 -0.3659(2) 0.9419(2) 0.69521(16) 0.0506(6) Uani d . 1 . .
    C C5 -0.3001(3) 0.0143(3) 1.1488(2) 0.0496(8) Uani d . 1 . .
    O O6 -0.3882(3) 0.7370(2) 0.63142(19) 0.0662(8) Uani d . 1 . .
    C C6 -0.2089(3) -0.0154(3) 1.1954(2) 0.0513(8) Uani d . 1 . .
    H H6A -0.1600 -0.0293 1.1622 0.062 Uiso calc R 1 . .
    O O7 -0.01393(19) 0.6002(2) 0.95385(15) 0.0430(5) Uani d . 1 . .
    C C7 -0.1884(3) -0.0251(3) 1.2902(3) 0.0537(8) Uani d . 1 . .
    O O8 -0.20791(19) 0.5702(2) 0.91159(16) 0.0454(5) Uani d . 1 . .
    C C8 -0.0163(4) -0.0667(5) 1.2970(4) 0.0873(15) Uani d . 1 . .
    H H8A 0.0377 -0.0907 1.3399 0.131 Uiso calc R 1 . .
    H H8B 0.0332 0.0109 1.2795 0.131 Uiso calc R 1 . .
    H H8C -0.0609 -0.1259 1.2418 0.131 Uiso calc R 1 . .
    C C9 -0.3203(4) 0.0245(3) 1.0452(3) 0.0583(9) Uani d . 1 . .
    H H9A -0.4096 -0.0193 1.0148 0.070 Uiso calc R 1 . .
    H H9B -0.2801 -0.0149 1.0191 0.070 Uiso calc R 1 . .
    O O9 0.1593(3) 0.3222(3) 1.5044(2) 0.0808(9) Uani d . 1 . .
    C C10 -0.2708(3) 0.1535(3) 1.0213(2) 0.0416(7) Uani d . 1 . .
    O O10 0.2503(4) 0.5480(3) 1.5625(3) 0.0970(12) Uani d . 1 . .
    O O11 -0.1156(2) 0.5174(2) 1.11307(15) 0.0463(5) Uani d . 1 . .
    C C11 0.1067(6) 0.1954(5) 1.4761(4) 0.0946(17) Uani d . 1 . .
    H H11A 0.1456 0.1608 1.5224 0.142 Uiso calc R 1 . .
    H H11B 0.1207 0.1821 1.4166 0.142 Uiso calc R 1 . .
    H H11C 0.0181 0.1576 1.4702 0.142 Uiso calc R 1 . .
    C C12 0.1146(4) 0.3845(4) 1.4466(3) 0.0630(10) Uani d . 1 . .
    C C13 0.0240(4) 0.3342(4) 1.3610(3) 0.0657(10) Uani d . 1 . .
    H H13A -0.0094 0.2519 1.3405 0.079 Uiso calc R 1 . .
    C C14 -0.0176(4) 0.4051(4) 1.3056(3) 0.0633(10) Uani d . 1 . .
    H H14A -0.0782 0.3702 1.2485 0.076 Uiso calc R 1 . .
    C C15 0.0310(3) 0.5265(3) 1.3353(2) 0.0483(7) Uani d . 1 . .
    C C16 0.1196(4) 0.5780(4) 1.4207(3) 0.0595(9) Uani d . 1 . .
    H H16A 0.1510 0.6599 1.4414 0.071 Uiso calc R 1 . .
    C C17 0.1624(4) 0.5066(4) 1.4765(3) 0.0631(10) Uani d . 1 . .
    C C18 0.2931(6) 0.6660(5) 1.6030(4) 0.108(2) Uani d . 1 . .
    H H18A 0.3537 0.6822 1.6622 0.161 Uiso calc R 1 . .
    H H18B 0.2238 0.6758 1.6128 0.161 Uiso calc R 1 . .
    H H18C 0.3314 0.7218 1.5618 0.161 Uiso calc R 1 . .
    C C19 -0.0160(4) 0.6028(4) 1.2739(2) 0.0564(9) Uani d . 1 . .
    H H19A -0.1011 0.5814 1.2755 0.068 Uiso calc R 1 . .
    H H19B 0.0364 0.6881 1.2984 0.068 Uiso calc R 1 . .
    C C20 -0.0131(3) 0.5816(3) 1.1727(2) 0.0437(7) Uani d . 1 . .
    C C21 -0.3324(4) 1.0664(3) 0.7158(3) 0.0589(9) Uani d . 1 . .
    H H21A -0.3903 1.0856 0.6724 0.088 Uiso calc R 1 . .
    H H21B -0.2490 1.1157 0.7099 0.088 Uiso calc R 1 . .
    H H21C -0.3351 1.0822 0.7788 0.088 Uiso calc R 1 . .
    C C22 -0.2914(3) 0.9014(3) 0.7514(2) 0.0414(6) Uani d . 1 . .
    C C23 -0.2108(3) 0.9586(3) 0.8370(2) 0.0523(8) Uani d . 1 . .
    H H23A -0.2061 1.0299 0.8624 0.063 Uiso calc R 1 . .
    C C24 -0.1356(4) 0.9118(3) 0.8867(3) 0.0580(9) Uani d . 1 . .
    H H24A -0.0827 0.9513 0.9458 0.070 Uiso calc R 1 . .
    C C25 -0.1372(3) 0.8079(3) 0.8506(2) 0.0461(7) Uani d . 1 . .
    C C26 -0.2253(3) 0.7462(3) 0.7652(2) 0.0430(7) Uani d . 1 . .
    H H26A -0.2328 0.6729 0.7412 0.052 Uiso calc R 1 . .
    C C27 -0.3006(3) 0.7910(3) 0.7161(2) 0.0404(6) Uani d . 1 . .
    C C28 -0.4229(5) 0.6147(4) 0.6042(3) 0.0784(14) Uani d . 1 . .
    H H28A -0.4842 0.5867 0.5443 0.118 Uiso calc R 1 . .
    H H28B -0.4579 0.5666 0.6503 0.118 Uiso calc R 1 . .
    H H28C -0.3502 0.6075 0.5996 0.118 Uiso calc R 1 . .
    C C29 -0.0443(3) 0.7655(3) 0.8985(3) 0.0548(9) Uani d . 1 . .
    H H29A 0.0074 0.8200 0.9563 0.066 Uiso calc R 1 . .
    H H29B 0.0104 0.7743 0.8584 0.066 Uiso calc R 1 . .
    C C30 -0.0952(3) 0.6370(3) 0.9225(2) 0.0368(6) Uani d . 1 . .
    C C31 -0.4152(4) 0.3464(4) 1.0747(3) 0.0639(10) Uani d . 1 . .
    H H31A -0.3528 0.3489 1.1255 0.077 Uiso calc R 1 . .
    C C32 -0.5237(4) 0.3425(4) 1.0913(4) 0.0748(13) Uani d . 1 . .
    H H32A -0.5339 0.3406 1.1519 0.090 Uiso calc R 1 . .
    C C33 -0.6140(4) 0.3416(4) 1.0176(4) 0.0772(14) Uani d . 1 . .
    H H33A -0.6856 0.3409 1.0279 0.093 Uiso calc R 1 . .
    C C34 -0.5995(3) 0.3415(3) 0.9269(3) 0.0621(10) Uani d . 1 . .
    C C35 -0.6890(3) 0.3424(4) 0.8447(4) 0.0786(15) Uani d . 1 . .
    H H35A -0.7598 0.3461 0.8525 0.094 Uiso calc R 1 . .
    C C36 -0.6745(4) 0.3382(4) 0.7580(4) 0.0728(13) Uani d . 1 . .
    H H36A -0.7339 0.3402 0.7070 0.087 Uiso calc R 1 . .
    C C37 -0.5682(3) 0.3307(3) 0.7439(3) 0.0567(10) Uani d . 1 . .
    C C38 -0.5517(4) 0.3200(3) 0.6545(3) 0.0631(10) Uani d . 1 . .
    H H38A -0.6130 0.3136 0.6013 0.076 Uiso calc R 1 . .
    C C39 -0.4458(4) 0.3189(3) 0.6458(3) 0.0611(9) Uani d . 1 . .
    H H39A -0.4329 0.3131 0.5867 0.073 Uiso calc R 1 . .
    C C40 -0.3554(3) 0.3268(3) 0.7272(2) 0.0513(8) Uani d . 1 . .
    H H40A -0.2822 0.3275 0.7202 0.062 Uiso calc R 1 . .
    C C41 -0.4741(3) 0.3349(3) 0.8221(3) 0.0447(7) Uani d . 1 . .
    C C42 -0.4901(3) 0.3408(3) 0.9152(3) 0.0484(8) Uani d . 1 . .
    O O12 0.0936(2) 0.6289(2) 1.15752(15) 0.0510(5) Uani d . 1 . .
loop_
    _atom_site_aniso_label
    _atom_site_aniso_U_11
    _atom_site_aniso_U_22
    _atom_site_aniso_U_33
    _atom_site_aniso_U_12
    _atom_site_aniso_U_13
    _atom_site_aniso_U_23
    Sm1 0.03906(10) 0.05158(12) 0.03811(10) 0.03329(8) 0.01703(7) 0.01837(7)
    N1 0.0488(15) 0.0539(16) 0.0651(17) 0.0325(12) 0.0322(13) 0.0199(13)
    O1 0.090(2) 0.111(3) 0.0478(15) 0.0536(19) 0.0266(14) 0.0320(15)
    C1 0.131(5) 0.122(4) 0.058(3) 0.069(4) 0.045(3) 0.027(3)
    N2 0.0387(13) 0.0473(14) 0.0554(15) 0.0284(11) 0.0124(11) 0.0135(12)
    C2 0.061(2) 0.059(2) 0.0487(19) 0.0244(17) 0.0201(16) 0.0199(16)
    O2 0.0709(18) 0.102(2) 0.0763(19) 0.0536(17) 0.0251(15) 0.0396(16)
    O3 0.0597(13) 0.0469(12) 0.0419(11) 0.0310(10) 0.0213(10) 0.0136(9)
    C3 0.074(2) 0.080(3) 0.059(2) 0.045(2) 0.0318(19) 0.0208(19)
    O4 0.0879(18) 0.0600(14) 0.0364(11) 0.0461(13) 0.0202(11) 0.0164(10)
    C4 0.068(2) 0.075(2) 0.053(2) 0.045(2) 0.0181(17) 0.0225(18)
    O5 0.0597(14) 0.0521(13) 0.0489(12) 0.0389(11) 0.0031(10) 0.0108(10)
    C5 0.0547(18) 0.0403(17) 0.0520(18) 0.0197(14) 0.0154(15) 0.0166(14)
    O6 0.0804(18) 0.0497(14) 0.0550(15) 0.0353(13) -0.0162(13) -0.0021(11)
    C6 0.0575(19) 0.0453(18) 0.0577(19) 0.0243(15) 0.0254(16) 0.0179(15)
    O7 0.0450(11) 0.0622(13) 0.0460(11) 0.0416(10) 0.0191(9) 0.0239(10)
    C7 0.0521(19) 0.053(2) 0.058(2) 0.0245(15) 0.0172(16) 0.0228(16)
    O8 0.0412(11) 0.0519(12) 0.0590(13) 0.0337(10) 0.0155(10) 0.0204(10)
    C8 0.063(3) 0.091(3) 0.121(4) 0.047(3) 0.024(3) 0.032(3)
    C9 0.080(3) 0.054(2) 0.0434(18) 0.0308(19) 0.0204(17) 0.0118(15)
    O9 0.096(2) 0.082(2) 0.0684(18) 0.0536(18) 0.0025(16) 0.0195(15)
    C10 0.0421(15) 0.0515(18) 0.0416(16) 0.0304(14) 0.0113(12) 0.0132(13)
    O10 0.097(3) 0.092(2) 0.086(2) 0.047(2) -0.010(2) -0.0098(19)
    O11 0.0458(12) 0.0621(14) 0.0460(12) 0.0346(11) 0.0188(10) 0.0139(10)
    C11 0.111(4) 0.081(3) 0.090(4) 0.050(3) 0.012(3) 0.033(3)
    C12 0.067(2) 0.076(3) 0.054(2) 0.040(2) 0.0149(17) 0.0184(18)
    C13 0.080(3) 0.063(2) 0.053(2) 0.035(2) 0.0121(18) 0.0099(17)
    C14 0.074(2) 0.072(3) 0.0454(18) 0.038(2) 0.0099(17) 0.0114(17)
    C15 0.0489(17) 0.064(2) 0.0435(16) 0.0315(16) 0.0216(14) 0.0143(14)
    C16 0.057(2) 0.063(2) 0.059(2) 0.0290(17) 0.0156(17) 0.0093(17)
    C17 0.058(2) 0.082(3) 0.054(2) 0.039(2) 0.0096(17) 0.0145(19)
    C18 0.095(4) 0.114(5) 0.085(4) 0.043(3) -0.012(3) -0.037(3)
    C19 0.067(2) 0.075(2) 0.0487(18) 0.0458(19) 0.0264(16) 0.0152(16)
    C20 0.0490(17) 0.0607(19) 0.0416(16) 0.0387(15) 0.0196(13) 0.0193(14)
    C21 0.077(2) 0.061(2) 0.058(2) 0.051(2) 0.0119(18) 0.0148(16)
    C22 0.0420(15) 0.0451(16) 0.0468(16) 0.0279(13) 0.0129(13) 0.0136(13)
    C23 0.065(2) 0.0527(19) 0.0485(17) 0.0414(17) 0.0032(15) 0.0003(14)
    C24 0.066(2) 0.057(2) 0.0491(19) 0.0392(18) -0.0101(16) -0.0028(15)
    C25 0.0429(16) 0.0466(17) 0.0570(18) 0.0287(14) 0.0105(14) 0.0176(14)
    C26 0.0544(17) 0.0399(16) 0.0445(16) 0.0301(14) 0.0132(13) 0.0101(12)
    C27 0.0438(15) 0.0379(15) 0.0408(15) 0.0217(12) 0.0079(12) 0.0091(12)
    C28 0.091(3) 0.051(2) 0.072(3) 0.032(2) -0.012(2) -0.0083(19)
    C29 0.0419(17) 0.051(2) 0.074(2) 0.0295(15) 0.0028(16) 0.0179(18)
    C30 0.0440(15) 0.0483(16) 0.0352(14) 0.0344(13) 0.0134(12) 0.0139(12)
    C31 0.063(2) 0.071(3) 0.077(3) 0.037(2) 0.042(2) 0.021(2)
    C32 0.080(3) 0.065(2) 0.102(3) 0.033(2) 0.064(3) 0.017(2)
    C33 0.051(2) 0.057(2) 0.139(4) 0.0272(18) 0.049(3) 0.002(2)
    C34 0.0412(17) 0.0409(18) 0.111(3) 0.0208(14) 0.0294(19) 0.0022(19)
    C35 0.0306(17) 0.059(2) 0.148(5) 0.0268(16) 0.014(2) 0.003(3)
    C36 0.0404(19) 0.058(2) 0.112(4) 0.0266(17) -0.001(2) 0.001(2)
    C37 0.0363(16) 0.0342(16) 0.092(3) 0.0176(13) 0.0016(17) 0.0106(16)
    C38 0.055(2) 0.053(2) 0.069(2) 0.0244(17) -0.0029(18) 0.0116(18)
    C39 0.067(2) 0.060(2) 0.057(2) 0.0346(19) 0.0060(17) 0.0135(17)
    C40 0.0532(19) 0.0536(19) 0.0545(19) 0.0321(16) 0.0118(15) 0.0157(15)
    C41 0.0350(14) 0.0347(15) 0.067(2) 0.0198(12) 0.0107(14) 0.0103(14)
    C42 0.0343(14) 0.0346(15) 0.086(2) 0.0215(12) 0.0210(15) 0.0099(15)
    O12 0.0462(12) 0.0756(15) 0.0424(11) 0.0352(11) 0.0174(9) 0.0122(11)
_geom_special_details
;
All e.s.d.'s (except the e.s.d. in the dihedral angle between two l.s. planes)
are estimated using the full covariance matrix. The cell e.s.d.'s are taken
into account individually in the estimation of e.s.d.'s in distances, angles
and torsion angles; correlations between e.s.d.'s in cell parameters are only
used when they are defined by crystal symmetry. An approximate (isotropic)
treatment of cell e.s.d.'s is used for estimating e.s.d.'s involving l.s.
planes.
;
loop_
    _geom_bond_atom_site_label_1
    _geom_bond_atom_site_label_2
    _geom_bond_site_symmetry_2
    _geom_bond_distance
    _geom_bond_publ_flag
    Sm1 O7 2_567 2.373(2) ?
    Sm1 O12 2_567 2.397(2) ?
    Sm1 O11 . 2.410(2) ?
    Sm1 O4 . 2.440(2) ?
    Sm1 O3 . 2.498(2) ?
    Sm1 O8 . 2.537(2) ?
    Sm1 O7 . 2.564(2) ?
    Sm1 N1 . 2.590(3) ?
    Sm1 N2 . 2.655(3) ?
    Sm1 C10 . 2.825(3) ?
    Sm1 C30 . 2.919(3) ?
    Sm1 Sm1 2_567 3.9495(3) ?
    N1 C31 . 1.318(5) ?
    N1 C42 . 1.360(5) ?
    O1 C2 . 1.370(4) ?
    O1 C1 . 1.411(6) ?
    C1 H1A . 0.9600 ?
    C1 H1B . 0.9600 ?
    C1 H1C . 0.9600 ?
    N2 C40 . 1.319(4) ?
    N2 C41 . 1.352(4) ?
    C2 C3 . 1.360(6) ?
    C2 C7 . 1.396(5) ?
    O2 C7 . 1.369(4) ?
    O2 C8 . 1.418(6) ?
    O3 C10 . 1.246(4) ?
    C3 C4 . 1.388(5) ?
    C3 H3A . 0.9300 ?
    O4 C10 . 1.258(4) ?
    C4 C5 . 1.379(5) ?
    C4 H4A . 0.9300 ?
    O5 C22 . 1.363(4) ?
    O5 C21 . 1.420(4) ?
    C5 C6 . 1.379(5) ?
    C5 C9 . 1.506(5) ?
    O6 C27 . 1.372(4) ?
    O6 C28 . 1.406(5) ?
    C6 C7 . 1.378(5) ?
    C6 H6A . 0.9300 ?
    O7 C30 . 1.279(3) ?
    O7 Sm1 2_567 2.3731(19) ?
    O8 C30 . 1.230(4) ?
    C8 H8A . 0.9600 ?
    C8 H8B . 0.9600 ?
    C8 H8C . 0.9600 ?
    C9 C10 . 1.518(5) ?
    C9 H9A . 0.9700 ?
    C9 H9B . 0.9700 ?
    O9 C12 . 1.345(5) ?
    O9 C11 . 1.422(6) ?
    O10 C17 . 1.377(5) ?
    O10 C18 . 1.387(6) ?
    O11 C20 . 1.255(4) ?
    C11 H11A . 0.9600 ?
    C11 H11B . 0.9600 ?
    C11 H11C . 0.9600 ?
    C12 C17 . 1.381(6) ?
    C12 C13 . 1.391(5) ?
    C13 C14 . 1.392(6) ?
    C13 H13A . 0.9300 ?
    C14 C15 . 1.372(5) ?
    C14 H14A . 0.9300 ?
    C15 C16 . 1.380(5) ?
    C15 C19 . 1.525(5) ?
    C16 C17 . 1.407(6) ?
    C16 H16A . 0.9300 ?
    C18 H18A . 0.9600 ?
    C18 H18B . 0.9600 ?
    C18 H18C . 0.9600 ?
    C19 C20 . 1.524(4) ?
    C19 H19A . 0.9700 ?
    C19 H19B . 0.9700 ?
    C20 O12 . 1.257(4) ?
    C21 H21A . 0.9600 ?
    C21 H21B . 0.9600 ?
    C21 H21C . 0.9600 ?
    C22 C23 . 1.360(5) ?
    C22 C27 . 1.409(4) ?
    C23 C24 . 1.386(5) ?
    C23 H23A . 0.9300 ?
    C24 C25 . 1.381(5) ?
    C24 H24A . 0.9300 ?
    C25 C26 . 1.397(4) ?
    C25 C29 . 1.507(4) ?
    C26 C27 . 1.364(4) ?
    C26 H26A . 0.9300 ?
    C28 H28A . 0.9600 ?
    C28 H28B . 0.9600 ?
    C28 H28C . 0.9600 ?
    C29 C30 . 1.512(5) ?
    C29 H29A . 0.9700 ?
    C29 H29B . 0.9700 ?
    C31 C32 . 1.399(6) ?
    C31 H31A . 0.9300 ?
    C32 C33 . 1.361(7) ?
    C32 H32A . 0.9300 ?
    C33 C34 . 1.390(7) ?
    C33 H33A . 0.9300 ?
    C34 C42 . 1.407(4) ?
    C34 C35 . 1.443(7) ?
    C35 C36 . 1.336(7) ?
    C35 H35A . 0.9300 ?
    C36 C37 . 1.421(6) ?
    C36 H36A . 0.9300 ?
    C37 C38 . 1.394(6) ?
    C37 C41 . 1.415(5) ?
    C38 C39 . 1.351(6) ?
    C38 H38A . 0.9300 ?
    C39 C40 . 1.405(5) ?
    C39 H39A . 0.9300 ?
    C40 H40A . 0.9300 ?
    C41 C42 . 1.438(5) ?
    O12 Sm1 2_567 2.397(2) ?
loop_
    _geom_angle_atom_site_label_1
    _geom_angle_atom_site_label_2
    _geom_angle_atom_site_label_3
    _geom_angle_site_symmetry_1
    _geom_angle_site_symmetry_3
    _geom_angle
    _geom_angle_publ_flag
    O7 Sm1 O12 2_567 2_567 75.89(7) ?
    O7 Sm1 O11 2_567 . 75.04(7) ?
    O12 Sm1 O11 2_567 . 137.69(8) ?
    O7 Sm1 O4 2_567 . 88.68(8) ?
    O12 Sm1 O4 2_567 . 79.61(8) ?
    O11 Sm1 O4 . . 129.32(7) ?
    O7 Sm1 O3 2_567 . 75.96(7) ?
    O12 Sm1 O3 2_567 . 124.10(8) ?
    O11 Sm1 O3 . . 76.85(7) ?
    O4 Sm1 O3 . . 52.55(7) ?
    O7 Sm1 O8 2_567 . 123.58(7) ?
    O12 Sm1 O8 2_567 . 93.53(8) ?
    O11 Sm1 O8 . . 77.97(7) ?
    O4 Sm1 O8 . . 144.58(8) ?
    O3 Sm1 O8 . . 142.00(7) ?
    O7 Sm1 O7 2_567 . 73.80(7) ?
    O12 Sm1 O7 2_567 . 71.45(8) ?
    O11 Sm1 O7 . . 71.33(7) ?
    O4 Sm1 O7 . . 148.95(8) ?
    O3 Sm1 O7 . . 140.55(7) ?
    O8 Sm1 O7 . . 50.76(6) ?
    O7 Sm1 N1 2_567 . 142.48(8) ?
    O12 Sm1 N1 2_567 . 138.87(9) ?
    O11 Sm1 N1 . . 79.86(8) ?
    O4 Sm1 N1 . . 86.07(9) ?
    O3 Sm1 N1 . . 71.45(8) ?
    O8 Sm1 N1 . . 76.46(8) ?
    O7 Sm1 N1 . . 123.34(8) ?
    O7 Sm1 N2 2_567 . 151.34(8) ?
    O12 Sm1 N2 2_567 . 76.66(8) ?
    O11 Sm1 N2 . . 132.54(8) ?
    O4 Sm1 N2 . . 78.41(8) ?
    O3 Sm1 N2 . . 113.77(8) ?
    O8 Sm1 N2 . . 66.22(7) ?
    O7 Sm1 N2 . . 104.89(7) ?
    N1 Sm1 N2 . . 62.70(9) ?
    O7 Sm1 C10 2_567 . 81.44(8) ?
    O12 Sm1 C10 2_567 . 102.32(9) ?
    O11 Sm1 C10 . . 102.99(9) ?
    O4 Sm1 C10 . . 26.38(8) ?
    O3 Sm1 C10 . . 26.17(8) ?
    O8 Sm1 C10 . . 153.37(8) ?
    O7 Sm1 C10 . . 155.23(8) ?
    N1 Sm1 C10 . . 77.54(9) ?
    N2 Sm1 C10 . . 96.56(9) ?
    O7 Sm1 C30 2_567 . 99.31(8) ?
    O12 Sm1 C30 2_567 . 81.97(8) ?
    O11 Sm1 C30 . . 73.21(8) ?
    O4 Sm1 C30 . . 157.47(8) ?
    O3 Sm1 C30 . . 149.86(8) ?
    O8 Sm1 C30 . . 24.81(7) ?
    O7 Sm1 C30 . . 25.95(7) ?
    N1 Sm1 C30 . . 99.58(8) ?
    N2 Sm1 C30 . . 84.83(8) ?
    C10 Sm1 C30 . . 175.68(8) ?
    O7 Sm1 Sm1 2_567 2_567 38.56(5) ?
    O12 Sm1 Sm1 2_567 2_567 69.33(5) ?
    O11 Sm1 Sm1 . 2_567 68.72(5) ?
    O4 Sm1 Sm1 . 2_567 122.84(7) ?
    O3 Sm1 Sm1 . 2_567 110.82(5) ?
    O8 Sm1 Sm1 . 2_567 85.51(5) ?
    O7 Sm1 Sm1 . 2_567 35.24(4) ?
    N1 Sm1 Sm1 . 2_567 146.45(7) ?
    N2 Sm1 Sm1 . 2_567 133.95(6) ?
    C10 Sm1 Sm1 . 2_567 119.99(6) ?
    C30 Sm1 Sm1 . 2_567 60.89(6) ?
    C31 N1 C42 . . 118.9(3) ?
    C31 N1 Sm1 . . 120.7(3) ?
    C42 N1 Sm1 . . 119.8(2) ?
    C2 O1 C1 . . 116.7(4) ?
    O1 C1 H1A . . 109.5 ?
    O1 C1 H1B . . 109.5 ?
    H1A C1 H1B . . 109.5 ?
    O1 C1 H1C . . 109.5 ?
    H1A C1 H1C . . 109.5 ?
    H1B C1 H1C . . 109.5 ?
    C40 N2 C41 . . 117.6(3) ?
    C40 N2 Sm1 . . 123.0(2) ?
    C41 N2 Sm1 . . 118.2(2) ?
    C3 C2 O1 . . 126.0(4) ?
    C3 C2 C7 . . 119.8(3) ?
    O1 C2 C7 . . 114.2(4) ?
    C7 O2 C8 . . 117.9(3) ?
    C10 O3 Sm1 . . 91.70(18) ?
    C2 C3 C4 . . 120.5(4) ?
    C2 C3 H3A . . 119.8 ?
    C4 C3 H3A . . 119.8 ?
    C10 O4 Sm1 . . 94.1(2) ?
    C5 C4 C3 . . 120.6(4) ?
    C5 C4 H4A . . 119.7 ?
    C3 C4 H4A . . 119.7 ?
    C22 O5 C21 . . 116.1(3) ?
    C6 C5 C4 . . 118.5(3) ?
    C6 C5 C9 . . 120.4(4) ?
    C4 C5 C9 . . 121.0(4) ?
    C27 O6 C28 . . 116.8(3) ?
    C7 C6 C5 . . 121.5(4) ?
    C7 C6 H6A . . 119.2 ?
    C5 C6 H6A . . 119.2 ?
    C30 O7 Sm1 . 2_567 158.2(2) ?
    C30 O7 Sm1 . . 92.76(18) ?
    Sm1 O7 Sm1 2_567 . 106.20(7) ?
    O2 C7 C6 . . 125.1(4) ?
    O2 C7 C2 . . 115.7(3) ?
    C6 C7 C2 . . 119.1(3) ?
    C30 O8 Sm1 . . 95.27(17) ?
    O2 C8 H8A . . 109.5 ?
    O2 C8 H8B . . 109.5 ?
    H8A C8 H8B . . 109.5 ?
    O2 C8 H8C . . 109.5 ?
    H8A C8 H8C . . 109.5 ?
    H8B C8 H8C . . 109.5 ?
    C5 C9 C10 . . 114.8(3) ?
    C5 C9 H9A . . 108.6 ?
    C10 C9 H9A . . 108.6 ?
    C5 C9 H9B . . 108.6 ?
    C10 C9 H9B . . 108.6 ?
    H9A C9 H9B . . 107.5 ?
    C12 O9 C11 . . 116.9(4) ?
    O3 C10 O4 . . 121.6(3) ?
    O3 C10 C9 . . 120.9(3) ?
    O4 C10 C9 . . 117.5(3) ?
    O3 C10 Sm1 . . 62.13(17) ?
    O4 C10 Sm1 . . 59.49(17) ?
    C9 C10 Sm1 . . 177.0(2) ?
    C17 O10 C18 . . 118.7(4) ?
    C20 O11 Sm1 . . 135.8(2) ?
    O9 C11 H11A . . 109.5 ?
    O9 C11 H11B . . 109.5 ?
    H11A C11 H11B . . 109.5 ?
    O9 C11 H11C . . 109.5 ?
    H11A C11 H11C . . 109.5 ?
    H11B C11 H11C . . 109.5 ?
    O9 C12 C17 . . 116.6(4) ?
    O9 C12 C13 . . 124.7(4) ?
    C17 C12 C13 . . 118.8(4) ?
    C12 C13 C14 . . 121.0(4) ?
    C12 C13 H13A . . 119.5 ?
    C14 C13 H13A . . 119.5 ?
    C15 C14 C13 . . 119.9(4) ?
    C15 C14 H14A . . 120.1 ?
    C13 C14 H14A . . 120.1 ?
    C14 C15 C16 . . 120.1(4) ?
    C14 C15 C19 . . 119.2(3) ?
    C16 C15 C19 . . 120.7(4) ?
    C15 C16 C17 . . 120.1(4) ?
    C15 C16 H16A . . 120.0 ?
    C17 C16 H16A . . 120.0 ?
    O10 C17 C12 . . 114.7(4) ?
    O10 C17 C16 . . 125.1(4) ?
    C12 C17 C16 . . 120.1(4) ?
    O10 C18 H18A . . 109.5 ?
    O10 C18 H18B . . 109.5 ?
    H18A C18 H18B . . 109.5 ?
    O10 C18 H18C . . 109.5 ?
    H18A C18 H18C . . 109.5 ?
    H18B C18 H18C . . 109.5 ?
    C20 C19 C15 . . 110.5(3) ?
    C20 C19 H19A . . 109.5 ?
    C15 C19 H19A . . 109.5 ?
    C20 C19 H19B . . 109.5 ?
    C15 C19 H19B . . 109.5 ?
    H19A C19 H19B . . 108.1 ?
    O11 C20 O12 . . 126.1(3) ?
    O11 C20 C19 . . 117.7(3) ?
    O12 C20 C19 . . 116.1(3) ?
    O5 C21 H21A . . 109.5 ?
    O5 C21 H21B . . 109.5 ?
    H21A C21 H21B . . 109.5 ?
    O5 C21 H21C . . 109.5 ?
    H21A C21 H21C . . 109.5 ?
    H21B C21 H21C . . 109.5 ?
    C23 C22 O5 . . 125.4(3) ?
    C23 C22 C27 . . 118.7(3) ?
    O5 C22 C27 . . 116.0(3) ?
    C22 C23 C24 . . 120.6(3) ?
    C22 C23 H23A . . 119.7 ?
    C24 C23 H23A . . 119.7 ?
    C25 C24 C23 . . 121.6(3) ?
    C25 C24 H24A . . 119.2 ?
    C23 C24 H24A . . 119.2 ?
    C24 C25 C26 . . 117.2(3) ?
    C24 C25 C29 . . 121.7(3) ?
    C26 C25 C29 . . 121.0(3) ?
    C27 C26 C25 . . 121.5(3) ?
    C27 C26 H26A . . 119.3 ?
    C25 C26 H26A . . 119.3 ?
    C26 C27 O6 . . 125.1(3) ?
    C26 C27 C22 . . 120.2(3) ?
    O6 C27 C22 . . 114.6(3) ?
    O6 C28 H28A . . 109.5 ?
    O6 C28 H28B . . 109.5 ?
    H28A C28 H28B . . 109.5 ?
    O6 C28 H28C . . 109.5 ?
    H28A C28 H28C . . 109.5 ?
    H28B C28 H28C . . 109.5 ?
    C25 C29 C30 . . 117.9(3) ?
    C25 C29 H29A . . 108.0 ?
    C30 C29 H29A . . 108.0 ?
    C25 C29 H29B . . 108.0 ?
    C30 C29 H29B . . 108.0 ?
    H29A C29 H29B . . 107.0 ?
    O8 C30 O7 . . 121.2(3) ?
    O8 C30 C29 . . 122.8(3) ?
    O7 C30 C29 . . 116.0(3) ?
    O8 C30 Sm1 . . 59.92(16) ?
    O7 C30 Sm1 . . 61.30(16) ?
    C29 C30 Sm1 . . 177.0(2) ?
    N1 C31 C32 . . 122.4(4) ?
    N1 C31 H31A . . 118.8 ?
    C32 C31 H31A . . 118.8 ?
    C33 C32 C31 . . 119.1(4) ?
    C33 C32 H32A . . 120.4 ?
    C31 C32 H32A . . 120.4 ?
    C32 C33 C34 . . 120.2(4) ?
    C32 C33 H33A . . 119.9 ?
    C34 C33 H33A . . 119.9 ?
    C33 C34 C42 . . 117.5(4) ?
    C33 C34 C35 . . 124.2(4) ?
    C42 C34 C35 . . 118.3(4) ?
    C36 C35 C34 . . 122.8(4) ?
    C36 C35 H35A . . 118.6 ?
    C34 C35 H35A . . 118.6 ?
    C35 C36 C37 . . 119.8(4) ?
    C35 C36 H36A . . 120.1 ?
    C37 C36 H36A . . 120.1 ?
    C38 C37 C41 . . 117.7(3) ?
    C38 C37 C36 . . 122.2(4) ?
    C41 C37 C36 . . 120.1(4) ?
    C39 C38 C37 . . 119.5(3) ?
    C39 C38 H38A . . 120.3 ?
    C37 C38 H38A . . 120.3 ?
    C38 C39 C40 . . 119.2(4) ?
    C38 C39 H39A . . 120.4 ?
    C40 C39 H39A . . 120.4 ?
    N2 C40 C39 . . 123.5(4) ?
    N2 C40 H40A . . 118.3 ?
    C39 C40 H40A . . 118.3 ?
    N2 C41 C37 . . 122.5(3) ?
    N2 C41 C42 . . 118.0(3) ?
    C37 C41 C42 . . 119.5(3) ?
    N1 C42 C34 . . 121.8(4) ?
    N1 C42 C41 . . 118.9(3) ?
    C34 C42 C41 . . 119.3(3) ?
    C20 O12 Sm1 . 2_567 136.8(2) ?
loop_
    _geom_torsion_atom_site_label_1
    _geom_torsion_atom_site_label_2
    _geom_torsion_atom_site_label_3
    _geom_torsion_atom_site_label_4
    _geom_torsion_site_symmetry_1
    _geom_torsion_site_symmetry_2
    _geom_torsion_site_symmetry_3
    _geom_torsion_site_symmetry_4
    _geom_torsion
    _geom_torsion_publ_flag
    O7 Sm1 N1 C31 2_567 . . . 14.7(4) ?
    O12 Sm1 N1 C31 2_567 . . . 166.7(3) ?
    O11 Sm1 N1 C31 . . . . -33.7(3) ?
    O4 Sm1 N1 C31 . . . . 97.4(3) ?
    O3 Sm1 N1 C31 . . . . 45.7(3) ?
    O8 Sm1 N1 C31 . . . . -113.7(3) ?
    O7 Sm1 N1 C31 . . . . -93.3(3) ?
    N2 Sm1 N1 C31 . . . . 176.4(3) ?
    C10 Sm1 N1 C31 . . . . 72.1(3) ?
    C30 Sm1 N1 C31 . . . . -104.6(3) ?
    Sm1 Sm1 N1 C31 2_567 . . . -54.2(3) ?
    O7 Sm1 N1 C42 2_567 . . . -174.3(2) ?
    O12 Sm1 N1 C42 2_567 . . . -22.3(3) ?
    O11 Sm1 N1 C42 . . . . 137.3(2) ?
    O4 Sm1 N1 C42 . . . . -91.6(2) ?
    O3 Sm1 N1 C42 . . . . -143.3(2) ?
    O8 Sm1 N1 C42 . . . . 57.4(2) ?
    O7 Sm1 N1 C42 . . . . 77.8(2) ?
    N2 Sm1 N1 C42 . . . . -12.6(2) ?
    C10 Sm1 N1 C42 . . . . -116.8(2) ?
    C30 Sm1 N1 C42 . . . . 66.5(2) ?
    Sm1 Sm1 N1 C42 2_567 . . . 116.8(2) ?
    O7 Sm1 N2 C40 2_567 . . . -23.7(3) ?
    O12 Sm1 N2 C40 2_567 . . . -6.7(3) ?
    O11 Sm1 N2 C40 . . . . 137.8(2) ?
    O4 Sm1 N2 C40 . . . . -88.6(3) ?
    O3 Sm1 N2 C40 . . . . -128.4(3) ?
    O8 Sm1 N2 C40 . . . . 93.3(3) ?
    O7 Sm1 N2 C40 . . . . 59.7(3) ?
    N1 Sm1 N2 C40 . . . . 179.8(3) ?
    C10 Sm1 N2 C40 . . . . -107.8(3) ?
    C30 Sm1 N2 C40 . . . . 76.3(3) ?
    Sm1 Sm1 N2 C40 2_567 . . . 36.2(3) ?
    O7 Sm1 N2 C41 2_567 . . . 169.52(19) ?
    O12 Sm1 N2 C41 2_567 . . . -173.5(2) ?
    O11 Sm1 N2 C41 . . . . -29.0(3) ?
    O4 Sm1 N2 C41 . . . . 104.6(2) ?
    O3 Sm1 N2 C41 . . . . 64.9(2) ?
    O8 Sm1 N2 C41 . . . . -73.5(2) ?
    O7 Sm1 N2 C41 . . . . -107.1(2) ?
    N1 Sm1 N2 C41 . . . . 13.1(2) ?
    C10 Sm1 N2 C41 . . . . 85.4(2) ?
    C30 Sm1 N2 C41 . . . . -90.5(2) ?
    Sm1 Sm1 N2 C41 2_567 . . . -130.55(19) ?
    C1 O1 C2 C3 . . . . 3.9(6) ?
    C1 O1 C2 C7 . . . . -175.5(4) ?
    O7 Sm1 O3 C10 2_567 . . . -99.26(19) ?
    O12 Sm1 O3 C10 2_567 . . . -37.5(2) ?
    O11 Sm1 O3 C10 . . . . -176.9(2) ?
    O4 Sm1 O3 C10 . . . . 0.05(18) ?
    O8 Sm1 O3 C10 . . . . 133.44(19) ?
    O7 Sm1 O3 C10 . . . . -140.09(18) ?
    N1 Sm1 O3 C10 . . . . 99.6(2) ?
    N2 Sm1 O3 C10 . . . . 52.2(2) ?
    C30 Sm1 O3 C10 . . . . 176.40(16) ?
    Sm1 Sm1 O3 C10 2_567 . . . -116.03(18) ?
    O1 C2 C3 C4 . . . . -177.7(4) ?
    C7 C2 C3 C4 . . . . 1.7(6) ?
    O7 Sm1 O4 C10 2_567 . . . 73.2(2) ?
    O12 Sm1 O4 C10 2_567 . . . 149.1(2) ?
    O11 Sm1 O4 C10 . . . . 3.9(2) ?
    O3 Sm1 O4 C10 . . . . -0.05(18) ?
    O8 Sm1 O4 C10 . . . . -129.52(19) ?
    O7 Sm1 O4 C10 . . . . 127.8(2) ?
    N1 Sm1 O4 C10 . . . . -69.6(2) ?
    N2 Sm1 O4 C10 . . . . -132.5(2) ?
    C30 Sm1 O4 C10 . . . . -175.27(18) ?
    Sm1 Sm1 O4 C10 2_567 . . . 92.2(2) ?
    C2 C3 C4 C5 . . . . -0.8(6) ?
    C3 C4 C5 C6 . . . . -0.8(6) ?
    C3 C4 C5 C9 . . . . -179.2(4) ?
    C4 C5 C6 C7 . . . . 1.5(5) ?
    C9 C5 C6 C7 . . . . 179.9(3) ?
    O7 Sm1 O7 C30 2_567 . . . -169.2(2) ?
    O12 Sm1 O7 C30 2_567 . . . 110.65(18) ?
    O11 Sm1 O7 C30 . . . . -89.85(18) ?
    O4 Sm1 O7 C30 . . . . 132.80(19) ?
    O3 Sm1 O7 C30 . . . . -127.81(17) ?
    O8 Sm1 O7 C30 . . . . -0.31(16) ?
    N1 Sm1 O7 C30 . . . . -26.3(2) ?
    N2 Sm1 O7 C30 . . . . 40.59(18) ?
    C10 Sm1 O7 C30 . . . . -170.29(18) ?
    Sm1 Sm1 O7 C30 2_567 . . . -169.2(2) ?
    O7 Sm1 O7 Sm1 2_567 . . 2_567 0.0 ?
    O12 Sm1 O7 Sm1 2_567 . . 2_567 -80.20(9) ?
    O11 Sm1 O7 Sm1 . . . 2_567 79.30(9) ?
    O4 Sm1 O7 Sm1 . . . 2_567 -58.05(17) ?
    O3 Sm1 O7 Sm1 . . . 2_567 41.34(14) ?
    O8 Sm1 O7 Sm1 . . . 2_567 168.84(13) ?
    N1 Sm1 O7 Sm1 . . . 2_567 142.90(9) ?
    N2 Sm1 O7 Sm1 . . . 2_567 -150.26(9) ?
    C10 Sm1 O7 Sm1 . . . 2_567 -1.1(2) ?
    C30 Sm1 O7 Sm1 . . . 2_567 169.2(2) ?
    C8 O2 C7 C6 . . . . 9.9(6) ?
    C8 O2 C7 C2 . . . . -172.0(4) ?
    C5 C6 C7 O2 . . . . 177.4(3) ?
    C5 C6 C7 C2 . . . . -0.7(5) ?
    C3 C2 C7 O2 . . . . -179.2(4) ?
    O1 C2 C7 O2 . . . . 0.2(5) ?
    C3 C2 C7 C6 . . . . -0.9(6) ?
    O1 C2 C7 C6 . . . . 178.5(3) ?
    O7 Sm1 O8 C30 2_567 . . . 13.2(2) ?
    O12 Sm1 O8 C30 2_567 . . . -62.17(19) ?
    O11 Sm1 O8 C30 . . . . 75.94(19) ?
    O4 Sm1 O8 C30 . . . . -139.16(19) ?
    O3 Sm1 O8 C30 . . . . 125.36(19) ?
    O7 Sm1 O8 C30 . . . . 0.33(17) ?
    N1 Sm1 O8 C30 . . . . 158.3(2) ?
    N2 Sm1 O8 C30 . . . . -135.9(2) ?
    C10 Sm1 O8 C30 . . . . 170.97(18) ?
    Sm1 Sm1 O8 C30 2_567 . . . 6.76(18) ?
    C6 C5 C9 C10 . . . . -105.2(4) ?
    C4 C5 C9 C10 . . . . 73.1(5) ?
    Sm1 O3 C10 O4 . . . . -0.1(3) ?
    Sm1 O3 C10 C9 . . . . -179.7(3) ?
    Sm1 O4 C10 O3 . . . . 0.1(3) ?
    Sm1 O4 C10 C9 . . . . 179.7(3) ?
    C5 C9 C10 O3 . . . . -10.5(5) ?
    C5 C9 C10 O4 . . . . 169.9(3) ?
    O7 Sm1 C10 O3 2_567 . . . 75.53(19) ?
    O12 Sm1 C10 O3 2_567 . . . 148.96(18) ?
    O11 Sm1 C10 O3 . . . . 3.1(2) ?
    O4 Sm1 C10 O3 . . . . -179.9(3) ?
    O8 Sm1 C10 O3 . . . . -85.9(3) ?
    O7 Sm1 C10 O3 . . . . 76.6(3) ?
    N1 Sm1 C10 O3 . . . . -73.20(19) ?
    N2 Sm1 C10 O3 . . . . -133.32(19) ?
    Sm1 Sm1 C10 O3 2_567 . . . 75.88(19) ?
    O7 Sm1 C10 O4 2_567 . . . -104.6(2) ?
    O12 Sm1 C10 O4 2_567 . . . -31.1(2) ?
    O11 Sm1 C10 O4 . . . . -176.9(2) ?
    O3 Sm1 C10 O4 . . . . 179.9(3) ?
    O8 Sm1 C10 O4 . . . . 94.0(3) ?
    O7 Sm1 C10 O4 . . . . -103.4(3) ?
    N1 Sm1 C10 O4 . . . . 106.7(2) ?
    N2 Sm1 C10 O4 . . . . 46.6(2) ?
    Sm1 Sm1 C10 O4 2_567 . . . -104.2(2) ?
    O7 Sm1 O11 C20 2_567 . . . 21.9(3) ?
    O12 Sm1 O11 C20 2_567 . . . -26.2(3) ?
    O4 Sm1 O11 C20 . . . . 97.4(3) ?
    O3 Sm1 O11 C20 . . . . 100.6(3) ?
    O8 Sm1 O11 C20 . . . . -108.1(3) ?
    O7 Sm1 O11 C20 . . . . -55.7(3) ?
    N1 Sm1 O11 C20 . . . . 173.8(3) ?
    N2 Sm1 O11 C20 . . . . -149.0(3) ?
    C10 Sm1 O11 C20 . . . . 99.2(3) ?
    C30 Sm1 O11 C20 . . . . -82.9(3) ?
    Sm1 Sm1 O11 C20 2_567 . . . -18.2(3) ?
    C11 O9 C12 C17 . . . . 177.4(4) ?
    C11 O9 C12 C13 . . . . -1.9(7) ?
    O9 C12 C13 C14 . . . . 179.7(4) ?
    C17 C12 C13 C14 . . . . 0.5(7) ?
    C12 C13 C14 C15 . . . . 0.0(7) ?
    C13 C14 C15 C16 . . . . -1.0(6) ?
    C13 C14 C15 C19 . . . . -179.7(3) ?
    C14 C15 C16 C17 . . . . 1.5(6) ?
    C19 C15 C16 C17 . . . . -179.8(3) ?
    C18 O10 C17 C12 . . . . -172.9(5) ?
    C18 O10 C17 C16 . . . . 6.1(7) ?
    O9 C12 C17 O10 . . . . -0.2(6) ?
    C13 C12 C17 O10 . . . . 179.1(4) ?
    O9 C12 C17 C16 . . . . -179.3(4) ?
    C13 C12 C17 C16 . . . . 0.0(6) ?
    C15 C16 C17 O10 . . . . 180.0(4) ?
    C15 C16 C17 C12 . . . . -1.0(6) ?
    C14 C15 C19 C20 . . . . -49.5(5) ?
    C16 C15 C19 C20 . . . . 131.7(4) ?
    Sm1 O11 C20 O12 . . . . 25.7(5) ?
    Sm1 O11 C20 C19 . . . . -152.8(2) ?
    C15 C19 C20 O11 . . . . 105.0(4) ?
    C15 C19 C20 O12 . . . . -73.7(4) ?
    C21 O5 C22 C23 . . . . 17.6(5) ?
    C21 O5 C22 C27 . . . . -162.3(3) ?
    O5 C22 C23 C24 . . . . -177.4(3) ?
    C27 C22 C23 C24 . . . . 2.6(5) ?
    C22 C23 C24 C25 . . . . 1.6(6) ?
    C23 C24 C25 C26 . . . . -5.1(6) ?
    C23 C24 C25 C29 . . . . 172.1(4) ?
    C24 C25 C26 C27 . . . . 4.5(5) ?
    C29 C25 C26 C27 . . . . -172.8(3) ?
    C25 C26 C27 O6 . . . . 179.1(3) ?
    C25 C26 C27 C22 . . . . -0.4(5) ?
    C28 O6 C27 C26 . . . . 15.4(6) ?
    C28 O6 C27 C22 . . . . -165.0(4) ?
    C23 C22 C27 C26 . . . . -3.2(5) ?
    O5 C22 C27 C26 . . . . 176.8(3) ?
    C23 C22 C27 O6 . . . . 177.2(3) ?
    O5 C22 C27 O6 . . . . -2.8(4) ?
    C24 C25 C29 C30 . . . . 125.6(4) ?
    C26 C25 C29 C30 . . . . -57.3(5) ?
    Sm1 O8 C30 O7 . . . . -0.6(3) ?
    Sm1 O8 C30 C29 . . . . 178.4(3) ?
    Sm1 O7 C30 O8 2_567 . . . -150.3(4) ?
    Sm1 O7 C30 O8 . . . . 0.6(3) ?
    Sm1 O7 C30 C29 2_567 . . . 30.7(7) ?
    Sm1 O7 C30 C29 . . . . -178.5(3) ?
    Sm1 O7 C30 Sm1 2_567 . . . -150.8(5) ?
    C25 C29 C30 O8 . . . . -6.2(5) ?
    C25 C29 C30 O7 . . . . 172.8(3) ?
    O7 Sm1 C30 O8 2_567 . . . -168.86(18) ?
    O12 Sm1 C30 O8 2_567 . . . 116.95(19) ?
    O11 Sm1 C30 O8 . . . . -97.69(19) ?
    O4 Sm1 C30 O8 . . . . 81.6(3) ?
    O3 Sm1 C30 O8 . . . . -90.8(2) ?
    O7 Sm1 C30 O8 . . . . -179.4(3) ?
    N1 Sm1 C30 O8 . . . . -21.4(2) ?
    N2 Sm1 C30 O8 . . . . 39.73(19) ?
    Sm1 Sm1 C30 O8 2_567 . . . -172.3(2) ?
    O7 Sm1 C30 O7 2_567 . . . 10.6(2) ?
    O12 Sm1 C30 O7 2_567 . . . -63.63(17) ?
    O11 Sm1 C30 O7 . . . . 81.73(17) ?
    O4 Sm1 C30 O7 . . . . -99.0(3) ?
    O3 Sm1 C30 O7 . . . . 88.6(2) ?
    O8 Sm1 C30 O7 . . . . 179.4(3) ?
    N1 Sm1 C30 O7 . . . . 157.99(17) ?
    N2 Sm1 C30 O7 . . . . -140.85(17) ?
    Sm1 Sm1 C30 O7 2_567 . . . 7.14(14) ?
    C42 N1 C31 C32 . . . . -1.0(6) ?
    Sm1 N1 C31 C32 . . . . 170.1(3) ?
    N1 C31 C32 C33 . . . . -1.5(6) ?
    C31 C32 C33 C34 . . . . 1.5(6) ?
    C32 C33 C34 C42 . . . . 0.8(6) ?
    C32 C33 C34 C35 . . . . -179.0(4) ?
    C33 C34 C35 C36 . . . . -177.7(4) ?
    C42 C34 C35 C36 . . . . 2.5(6) ?
    C34 C35 C36 C37 . . . . 0.9(6) ?
    C35 C36 C37 C38 . . . . 176.8(4) ?
    C35 C36 C37 C41 . . . . -3.8(6) ?
    C41 C37 C38 C39 . . . . -2.6(5) ?
    C36 C37 C38 C39 . . . . 176.9(3) ?
    C37 C38 C39 C40 . . . . 1.0(6) ?
    C41 N2 C40 C39 . . . . -1.5(5) ?
    Sm1 N2 C40 C39 . . . . -168.4(3) ?
    C38 C39 C40 N2 . . . . 1.2(6) ?
    C40 N2 C41 C37 . . . . -0.3(5) ?
    Sm1 N2 C41 C37 . . . . 167.2(2) ?
    C40 N2 C41 C42 . . . . 179.5(3) ?
    Sm1 N2 C41 C42 . . . . -13.0(4) ?
    C38 C37 C41 N2 . . . . 2.3(5) ?
    C36 C37 C41 N2 . . . . -177.2(3) ?
    C38 C37 C41 C42 . . . . -177.4(3) ?
    C36 C37 C41 C42 . . . . 3.1(5) ?
    C31 N1 C42 C34 . . . . 3.5(5) ?
    Sm1 N1 C42 C34 . . . . -167.7(2) ?
    C31 N1 C42 C41 . . . . -176.9(3) ?
    Sm1 N1 C42 C41 . . . . 11.9(4) ?
    C33 C34 C42 N1 . . . . -3.4(5) ?
    C35 C34 C42 N1 . . . . 176.4(3) ?
    C33 C34 C42 C41 . . . . 177.1(3) ?
    C35 C34 C42 C41 . . . . -3.1(5) ?
    N2 C41 C42 N1 . . . . 1.1(4) ?
    C37 C41 C42 N1 . . . . -179.1(3) ?
    N2 C41 C42 C34 . . . . -179.4(3) ?
    C37 C41 C42 C34 . . . . 0.4(5) ?
    O11 C20 O12 Sm1 . . . 2_567 -12.2(6) ?
    C19 C20 O12 Sm1 . . . 2_567 166.3(2) ?
loop_
    _geom_hbond_atom_site_label_D
    _geom_hbond_atom_site_label_H
    _geom_hbond_atom_site_label_A
    _geom_hbond_site_symmetry_A
    _geom_hbond_distance_DH
    _geom_hbond_distance_HA
    _geom_hbond_distance_DA
    _geom_hbond_angle_DHA
    C1 H1A O5 1_546 0.96 2.54 3.323(5) 139.0
    C21 H21C O4 1_565 0.96 2.36 3.274(5) 160.0
    C23 H23A O4 1_565 0.93 2.52 3.404(4) 159.5
    C31 H31A O3 . 0.93 2.55 3.040(5) 113.0
data_global
_journal_date_recd_electronic     2010-07-24
_journal_date_accepted     2010-09-16
_journal_name_full     'Acta Crystallographica, Section E'
_journal_year     2010
_journal_volume     66
_journal_issue     11
_journal_page_first     m1377
_journal_page_last     m1378
_journal_paper_category     QM
_journal_coeditor_code     FK2022
_publ_contact_author_name     'Guo-Liang Zhao'
_publ_contact_author_address
;
  College of Chemistry and Life Sciences,
  Zhejiang Normal University,
  Jinhua 321004, People's Republic of China;
  Zhejiang Normal University Xingzhi College,
  Jinhua 321004, People's Republic of China
;
_publ_contact_author_email     'sky53@zjnu.cn'
_publ_contact_author_fax     '86-579-82282595'
_publ_contact_author_phone     '86-579-82283925'
_publ_section_title
;\
Tetrakis[\m-2-(3,4-dimethoxyphenyl)acetato]-\k^4^<i>O</i>:<i>O</i>';\
\k^3^<i>O</i>,<i>O</i>':<i>O</i>;\k^3^<i>O</i>:<i>O</i>,<i>O</i>'-bis{[2-(3,\
4-dimethoxyphenyl)acetato-\k^2^<i>O</i>,<i>O</i>'](1,10-phenanthroline-\
\k^2^<i>N</i>,<i>N</i>')samarium(III)}
;
loop_
    _publ_author_name
    _publ_author_address
    'Jia-Lu Liu'
;
College of Chemistry and Life Sciences,
Zhejiang Normal University,
Jinhua 321004, People's Republic of China
and
Zhejiang Normal University Xingzhi College,
Jinhua 321004, People's Republic of China
;
    'Hua-Qiong Li'
;
College of Chemistry and Life Sciences,
Zhejiang Normal University,
Jinhua 321004, People's Republic of China
and
Zhejiang Normal University Xingzhi College,
Jinhua 321004, People's Republic of China
;
    'Guo-Liang Zhao'
;
College of Chemistry and Life Sciences,
Zhejiang Normal University,
Jinhua 321004, People's Republic of China
and
Zhejiang Normal University Xingzhi College,
Jinhua 321004, People's Republic of China
;
