# Supplementary material for: Tetra­kis[μ-2-(3,4-dimeth­oxy­phen­yl)acetato]-κ4 O:O′;κ3 O,O′:O;κ3 O:O,O′-bis­{[2-(3,4-dimeth­oxy­phen­yl)acetato-κ2 O,O′](1,10-phenanthroline-κ2 N,N′)samarium(III)}
Source: Acta Crystallogr Sect E Struct Rep Online. 2010 Oct 9;66(Pt 11):m1377–8. doi: 10.1107/S1600536810037153 (PMC3009179; doi:10.1107/S1600536810037153)
Supplement: Supplementary file 2 [file e-66-m1377-Isup2.hkl]

# 
# h,k,l, Fc-squared, Fo-squared, sigma(Fo-squared) and status flag 
# 
data_I
_shelx_title ' a in P1                     New: P-1' 
_shelx_refln_list_code          4 
_shelx_F_calc_maximum      263.76 
_exptl_crystal_F_000       795.86 
_reflns_d_resolution_high  0.7678 
 
loop_ 
 _symmetry_equiv_pos_as_xyz 
 'x, y, z' 
 '-x, -y, -z' 
 
_cell_length_a    12.3696 
_cell_length_b    12.4344 
_cell_length_c    14.7467 
_cell_angle_alpha  90.641 
_cell_angle_beta  103.492 
_cell_angle_gamma 116.648 
 
_shelx_F_squared_multiplier     1.000 
 
loop_ 
 _refln_index_h 
 _refln_index_k 
 _refln_index_l 
 _refln_F_squared_calc 
 _refln_F_squared_meas 
 _refln_F_squared_sigma 
 _refln_observed_status 
   1   0   0     3189.21     3345.47     65.32 o 
   2   0   0    11630.81    12398.51    188.85 o 
   3   0   0     1063.93     1144.12     17.67 o 
   4   0   0      259.57      293.37     11.09 o 
   5   0   0     6526.23     6642.74     98.02 o 
   6   0   0     3274.77     3384.35     57.85 o 
   7   0   0        4.42        2.65      7.07 o 
   8   0   0      738.13      802.54     28.75 o 
   9   0   0      209.53      258.43     28.77 o 
  10   0   0      842.69      864.62     35.14 o 
  11   0   0      839.11      779.85     58.04 o 
  12   0   0       17.94       13.97     13.76 o 
  13   0   0      154.66      146.07     22.29 o 
 -14   1   0      535.57      530.02     44.11 o 
 -13   1   0        1.95       -7.26     12.86 o 
 -12   1   0      948.43     1041.10     53.11 o 
 -11   1   0      314.61      321.27     25.17 o 
 -10   1   0      302.93      347.03     24.28 o 
  -9   1   0     1094.87     1150.91     36.29 o 
  -8   1   0     1135.08     1282.98     35.95 o 
  -7   1   0     1294.76     1307.60     32.38 o 
  -6   1   0     5551.69     5509.49     85.59 o 
  -5   1   0     3592.10     3275.70     48.65 o 
  -4   1   0     4333.97     4691.34     62.66 o 
  -3   1   0    34486.21    34698.57    400.80 o 
  -2   1   0     8538.85     8622.04    133.61 o 
  -1   1   0     9281.59    10175.77    155.32 o 
   0   1   0    15647.47    16263.55    184.10 o 
   1   1   0     1249.21     1043.40     14.06 o 
   2   1   0     3768.32     3786.29     45.26 o 
   3   1   0     1396.81     1394.74     30.16 o 
   4   1   0     1402.28     1325.03     23.27 o 
   5   1   0     6328.92     6424.50     75.02 o 
   6   1   0      320.43      326.05     11.76 o 
   7   1   0      367.74      378.96     17.64 o 
   8   1   0      671.99      723.67     23.86 o 
   9   1   0        0.22       10.06      7.65 o 
  10   1   0     1984.11     2009.02     55.76 o 
  11   1   0      491.38      447.33     30.92 o 
  12   1   0       24.17       20.24     15.12 o 
  13   1   0      279.23      288.17     33.95 o 
 -14   2   0      111.29      101.71     29.75 o 
 -13   2   0       47.90       24.62     16.10 o 
 -12   2   0      711.17      676.34     35.53 o 
 -11   2   0      265.14      279.29     22.87 o 
 -10   2   0     1605.75     1804.55     48.65 o 
  -9   2   0      676.52      788.32     29.35 o 
  -8   2   0       12.34       15.01      6.02 o 
  -7   2   0     2022.59     2115.44     35.54 o 
  -6   2   0     5111.44     5009.24     65.12 o 
  -5   2   0     2344.64     2639.79     37.39 o 
  -4   2   0     8383.56     8652.63     99.68 o 
  -3   2   0      112.26       88.44      4.75 o 
  -2   2   0     2762.02     2855.51     39.71 o 
  -1   2   0    32216.19    33688.96    619.93 o 
   0   2   0     4620.85     4875.25     49.80 o 
   1   2   0      437.70      436.77      7.30 o 
   2   2   0    23231.68    23590.35    222.89 o 
   3   2   0        3.71       -0.68      2.34 o 
   4   2   0     4959.36     4844.87     61.81 o 
   5   2   0     3121.80     3216.40     46.25 o 
   6   2   0       45.43       40.71      6.02 o 
   7   2   0     1757.33     1798.79     37.62 o 
   8   2   0      109.82      103.84      7.84 o 
   9   2   0      522.60      498.61     28.70 o 
  10   2   0     1282.97     1232.49     43.92 o 
  11   2   0       25.92       24.32     14.73 o 
  12   2   0      164.71      125.10     25.45 o 
 -14   3   0       16.14        9.06     18.71 o 
 -13   3   0      532.65      589.50     35.47 o 
 -12   3   0       87.46       80.13     15.75 o 
 -11   3   0     1121.42     1136.70     39.03 o 
 -10   3   0     4785.00     4692.77     88.84 o 
  -9   3   0      822.84      806.15     22.46 o 
  -8   3   0     3880.98     3754.76     55.48 o 
  -7   3   0     8384.25     9075.60    109.40 o 
  -6   3   0      226.02      236.95      9.88 o 
  -5   3   0    15583.41    16059.85    164.19 o 
  -4   3   0      628.87      568.77     12.58 o 
  -3   3   0       95.72       75.83      4.62 o 
  -2   3   0     2041.05     1887.26     30.73 o 
  -1   3   0    28169.39    29089.42    299.81 o 
   0   3   0    69568.84    68167.93    645.73 o 
   1   3   0      240.48      324.75      7.19 o 
   2   3   0      408.13      414.12      8.56 o 
   3   3   0      662.12      660.58     11.96 o 
   4   3   0     4168.57     4091.90     77.61 o 
   5   3   0       51.72       46.52      5.90 o 
   6   3   0     1887.12     1871.03     44.60 o 
   7   3   0      429.44      415.00     21.51 o 
   8   3   0       76.41       71.43     11.02 o 
   9   3   0      496.32      470.11     18.54 o 
  10   3   0       65.68       71.10     16.59 o 
  11   3   0       48.06       57.43     17.02 o 
  12   3   0      163.82      195.57     30.96 o 
 -15   4   0      115.88       31.83     40.96 o 
 -14   4   0      495.35      524.12     42.67 o 
 -13   4   0      889.63      909.06     39.65 o 
 -12   4   0       70.78       67.59     13.60 o 
 -11   4   0     3229.55     3066.31     79.48 o 
 -10   4   0     2929.12     2908.22     51.39 o 
  -9   4   0      451.62      475.76     16.67 o 
  -8   4   0     5403.19     5396.23     67.70 o 
  -7   4   0       68.61       69.31      8.11 o 
  -6   4   0     3534.09     3850.49     52.70 o 
  -5   4   0     2094.67     1934.97     32.46 o 
  -4   4   0      271.52      239.77     14.84 o 
  -3   4   0     1285.06     1211.79     27.45 o 
  -2   4   0      560.49      556.51     12.02 o 
  -1   4   0      882.07     1139.35     15.65 o 
   0   4   0    11685.50    11547.64    107.69 o 
   1   4   0     4776.90     4317.91     45.51 o 
   2   4   0     2392.61     2335.02     31.91 o 
   3   4   0     4667.54     4601.04     85.46 o 
   4   4   0     1551.51     1511.29     31.21 o 
   5   4   0     1028.50     1013.23     25.94 o 
   6   4   0     1513.55     1520.84     38.13 o 
   7   4   0      117.58      116.70     11.65 o 
   8   4   0      210.51      211.66     15.88 o 
   9   4   0      449.74      523.36     22.51 o 
  10   4   0       64.66       66.89     16.67 o 
  11   4   0      191.35      230.66     49.25 o 
 -15   5   0        7.77      -12.87     31.55 o 
 -14   5   0     1010.11     1009.12     54.30 o 
 -13   5   0      329.58      283.68     29.99 o 
 -12   5   0     1351.83     1281.50     38.28 o 
 -11   5   0     3617.12     3738.43     62.69 o 
 -10   5   0       28.65       26.33      7.24 o 
  -9   5   0     1375.49     1419.83     28.21 o 
  -8   5   0     3113.33     3272.72     46.39 o 
  -7   5   0       27.27       16.45      5.05 o 
  -6   5   0     9273.83     9989.82    129.21 o 
  -5   5   0     4977.49     5074.71     73.30 o 
  -4   5   0      222.80      198.59      9.28 o 
  -3   5   0     4526.27     4131.73     63.87 o 
  -2   5   0     1734.65     1794.78     45.11 o 
  -1   5   0    17516.02    17596.00    180.73 o 
   0   5   0    10646.36    10865.24    109.20 o 
   1   5   0      748.88      751.80     19.53 o 
   2   5   0     6035.90     5953.23     69.95 o 
   3   5   0     1299.24     1255.48     28.30 o 
   4   5   0     1092.98     1164.59     32.41 o 
   5   5   0     1333.04     1376.11     32.74 o 
   6   5   0      107.67      116.77     12.75 o 
   7   5   0       85.56       56.81     10.58 o 
   8   5   0      350.21      318.59     19.99 o 
   9   5   0       29.15        7.99      9.48 o 
  10   5   0      354.39      334.82     20.71 o 
 -15   6   0      533.17      526.23     52.71 o 
 -14   6   0      380.96      438.62     38.73 o 
 -13   6   0      163.66      157.38     24.01 o 
 -12   6   0     1122.58     1211.55     49.13 o 
 -11   6   0      279.06      261.37     18.12 o 
 -10   6   0     1119.28     1109.24     28.21 o 
  -9   6   0     2293.84     2428.74     42.40 o 
  -8   6   0       86.18       69.22      8.67 o 
  -7   6   0     2183.88     2271.12     41.67 o 
  -6   6   0     5030.83     5015.33     72.82 o 
  -5   6   0       96.46      109.04      8.47 o 
  -4   6   0     3848.69     3682.02     64.13 o 
  -3   6   0     1834.35     1688.08     25.80 o 
  -2   6   0      474.77      417.81     17.47 o 
  -1   6   0    12183.32    12343.27    116.86 o 
   0   6   0      462.84      463.09     16.17 o 
   1   6   0      434.13      502.44     13.67 o 
   2   6   0     1160.82     1116.58     22.03 o 
   3   6   0       21.86       26.98      7.42 o 
   4   6   0     1450.53     1517.08     35.26 o 
   5   6   0     1838.59     1832.84     53.01 o 
   6   6   0        0.09       -0.72      7.75 o 
   7   6   0      470.07      463.68     23.34 o 
   8   6   0       61.63       60.36     14.63 o 
   9   6   0       88.92       68.97     14.12 o 
  10   6   0      133.95      145.91     17.45 o 
 -15   7   0      627.82      648.93     55.82 o 
 -14   7   0        4.99       -4.71     15.95 o 
 -13   7   0      875.64      929.88     47.39 o 
 -12   7   0      815.44      823.84     41.71 o 
 -11   7   0       55.41       43.31     11.83 o 
 -10   7   0     2527.01     2594.78     54.68 o 
  -9   7   0     2831.81     2680.14     50.69 o 
  -8   7   0       55.14       57.42      8.48 o 
  -7   7   0     4468.68     4728.41     72.18 o 
  -6   7   0      374.57      367.02     17.42 o 
  -5   7   0     1320.86     1168.90     28.06 o 
  -4   7   0     1872.09     1800.25     35.40 o 
  -3   7   0      149.87      170.84     10.07 o 
  -2   7   0     4251.60     4156.66     56.19 o 
  -1   7   0     3328.93     3218.15     42.44 o 
   0   7   0     1891.14     1994.81     31.27 o 
   1   7   0     1431.37     1455.64     26.36 o 
   2   7   0     4177.05     4087.37     60.56 o 
   3   7   0      295.61      283.35     16.45 o 
   4   7   0     3271.55     3368.37     67.79 o 
   5   7   0      330.46      308.37     18.95 o 
   6   7   0      218.49      262.90     20.16 o 
   7   7   0      221.57      231.98     19.36 o 
   8   7   0        0.02        2.26     11.93 o 
   9   7   0      201.61      205.30     30.66 o 
 -15   8   0      367.33      387.67     43.62 o 
 -14   8   0      569.39      567.03     41.33 o 
 -13   8   0      903.81      878.76     45.99 o 
 -12   8   0        7.10        1.39     11.01 o 
 -11   8   0     1244.94     1337.48     42.33 o 
 -10   8   0     3270.02     3213.03     68.56 o 
  -9   8   0        6.65        8.84      8.58 o 
  -8   8   0     4794.39     4788.77     81.60 o 
  -7   8   0     2616.30     2656.68     64.00 o 
  -6   8   0     1503.57     1684.19     46.87 o 
  -5   8   0     5749.63     5881.50    122.92 o 
  -4   8   0      210.69      214.04     14.84 o 
  -3   8   0     1317.95     1227.04     28.55 o 
  -2   8   0     3668.85     3497.26    102.55 o 
  -1   8   0       56.00       59.06      8.55 o 
   0   8   0      822.68      814.10     24.75 o 
   1   8   0     2659.20     2754.36     46.86 o 
   2   8   0       90.77       84.66     16.66 o 
   3   8   0      729.18      735.37     29.95 o 
   4   8   0       12.54       14.44     13.12 o 
   5   8   0       11.06       12.92     11.79 o 
   6   8   0       11.16        1.17     13.45 o 
   7   8   0       33.46       41.52     16.11 o 
   8   8   0        8.40       22.33     18.03 o 
 -15   9   0       28.52        0.07     24.01 o 
 -14   9   0      768.79      802.73     59.76 o 
 -13   9   0      861.38      803.31     45.39 o 
 -12   9   0      641.85      596.39     41.76 o 
 -11   9   0     3977.66     4011.05     98.75 o 
 -10   9   0      498.91      469.32     45.63 o 
  -9   9   0      319.95      309.10     26.65 o 
  -8   9   0      561.45      593.86     45.80 o 
  -7   9   0        2.22        9.52      9.35 o 
  -6   9   0     1663.56     1703.98     57.78 o 
  -5   9   0     2449.60     2497.14     52.55 o 
  -4   9   0      192.76      236.35     16.06 o 
  -3   9   0     2103.44     1948.99     46.11 o 
  -2   9   0      638.08      677.72     26.67 o 
  -1   9   0     2242.56     2066.88     49.91 o 
   0   9   0      344.02      366.34     19.33 o 
   1   9   0      731.32      712.61     40.22 o 
   2   9   0      226.23      200.33     21.65 o 
   3   9   0      442.27      417.08     29.98 o 
   4   9   0       97.78      102.54     18.71 o 
   5   9   0      229.57      283.38     27.93 o 
   6   9   0      180.50      193.16     32.92 o 
   7   9   0        8.70       -9.53     17.94 o 
 -15  10   0      413.66      582.80     78.31 o 
 -14  10   0      654.66      617.82     56.38 o 
 -13  10   0       11.81        6.42     15.91 o 
 -12  10   0     1222.15     1204.25     51.38 o 
 -11  10   0     1068.00     1045.76     46.46 o 
 -10  10   0      102.12      114.30     51.00 o 
  -9  10   0     3006.37     3176.00    268.16 o 
  -8  10   0      590.52      580.96     57.79 o 
  -7  10   0     5737.26     5809.94    118.99 o 
  -6  10   0     5651.48     5747.45     99.88 o 
  -5  10   0      468.73      444.31     22.34 o 
  -4  10   0     1331.44     1282.90     37.69 o 
  -3  10   0     3260.85     3173.66     78.28 o 
  -2  10   0       97.00       86.50     15.89 o 
  -1  10   0     2590.16     2544.48     68.85 o 
   0  10   0      114.83      141.51     55.35 o 
   1  10   0       26.23        9.69     12.70 o 
   2  10   0      676.24      640.06     36.89 o 
   3  10   0       31.28        5.56     17.42 o 
   4  10   0      137.25       92.55     19.74 o 
   5  10   0       28.64       42.10     21.31 o 
   6  10   0        5.05        5.47     19.39 o 
 -14  11   0       14.73       16.01     18.65 o 
 -13  11   0      440.06      405.22     37.11 o 
 -12  11   0     1026.35      964.89     50.09 o 
 -11  11   0      150.58      188.36     30.90 o 
 -10  11   0     1527.23     1665.11    129.16 o 
  -9  11   0     1138.71     1215.59     60.74 o 
  -8  11   0       26.17       21.69     16.92 o 
  -7  11   0     2373.13     2360.97     63.26 o 
  -6  11   0     3381.89     3360.68     70.17 o 
  -5  11   0       24.82       19.54     12.56 o 
  -4  11   0     1001.31      922.43     39.60 o 
  -3  11   0       41.90       21.07     12.08 o 
  -2  11   0      631.26      672.01     36.70 o 
  -1  11   0      517.04      543.36     43.85 o 
   0  11   0       98.60       64.89     22.34 o 
   1  11   0      252.52      244.52     34.88 o 
   2  11   0       44.81       49.71     17.11 o 
   3  11   0        1.30        1.94     15.57 o 
   4  11   0      125.72      193.61     79.26 o 
   5  11   0       91.82       58.38     24.23 o 
 -14  12   0       47.62       47.56     27.60 o 
 -13  12   0      933.71     1048.20     97.90 o 
 -12  12   0      217.74      159.66     31.83 o 
 -11  12   0      604.16      639.76     95.81 o 
 -10  12   0     1613.32     1628.56     75.28 o 
  -9  12   0      401.35      319.97     67.23 o 
  -8  12   0     1020.70     1054.20     57.66 o 
  -7  12   0     1635.18     1881.88     85.70 o 
  -6  12   0       55.56       66.16     20.08 o 
  -5  12   0      550.92      495.65     33.23 o 
  -4  12   0      428.24      459.59     32.80 o 
  -3  12   0        0.55       -8.24     11.64 o 
  -2  12   0      827.61      850.00     43.16 o 
  -1  12   0      120.96      124.03     26.48 o 
   0  12   0       54.59       46.72     23.57 o 
   1  12   0      669.87      682.23    133.48 o 
   2  12   0       20.89        8.20     16.17 o 
   3  12   0      132.35      193.27     71.87 o 
 -14  13   0      650.76      489.35     82.05 o 
 -13  13   0      770.48      821.46     89.52 o 
 -12  13   0       22.21        7.55     28.65 o 
 -11  13   0     1225.74     1255.92    113.99 o 
 -10  13   0      449.27      459.19     46.98 o 
  -9  13   0      188.94      172.79     40.60 o 
  -8  13   0      887.24      969.39     65.15 o 
  -7  13   0       50.32       35.91     20.57 o 
  -6  13   0      178.10      235.96     33.55 o 
  -5  13   0      611.05      634.19     70.06 o 
  -4  13   0       38.30       29.66     15.84 o 
  -3  13   0      225.84      263.12     28.24 o 
  -2  13   0      232.32      174.51     30.45 o 
  -1  13   0       44.19       31.28     21.85 o 
   0  13   0       56.48       67.80     24.49 o 
   1  13   0      157.84      174.37     51.43 o 
   2  13   0       54.13       74.91     40.89 o 
 -13  14   0       43.73       46.47     45.41 o 
 -12  14   0      367.86      330.07     52.31 o 
 -11  14   0      824.23      911.06     65.98 o 
 -10  14   0        1.41       -1.28     21.86 o 
  -9  14   0      526.32      514.57     50.59 o 
  -8  14   0      330.11      265.43     38.74 o 
  -7  14   0        2.50        6.26     21.34 o 
  -6  14   0      501.16      493.15     48.65 o 
  -5  14   0      370.18      453.88     47.19 o 
  -4  14   0       11.92        2.18     20.23 o 
  -3  14   0      374.98      344.93     52.91 o 
  -2  14   0       46.37       28.06     23.74 o 
  -1  14   0      144.61      137.30     45.27 o 
   0  14   0      195.15      226.99     56.45 o 
 -11  15   0      131.98      141.30     35.46 o 
 -10  15   0      189.98      168.64     35.45 o 
  -9  15   0      573.78      592.44     58.07 o 
  -8  15   0        3.76      -20.12     42.16 o 
  -7  15   0      406.09      445.23     49.47 o 
  -6  15   0      537.99      621.51     55.68 o 
  -5  15   0        0.65       -1.56     23.21 o 
  -2  15   0      117.98      133.20     47.89 o 
  -8  16   0       15.09       77.95     44.71 o 
  -7  16   0      513.21      511.64     82.69 o 
  -6  16   0       94.08       77.24     45.41 o 
   5 -16   1       70.94       75.40     47.61 o 
   6 -16   1      144.06       96.77     48.17 o 
   7 -16   1      217.17      250.41     65.43 o 
   8 -16   1        4.80       23.77     32.89 o 
   5 -15   1        2.41        3.79     24.24 o 
   6 -15   1      414.61      369.99     46.77 o 
   7 -15   1      314.54      333.28     44.78 o 
   8 -15   1      101.35       84.90     27.87 o 
   9 -15   1     1218.89     1295.63     75.78 o 
  10 -15   1       17.71        8.13     30.98 o 
  11 -15   1      386.85      417.13     74.98 o 
   0 -14   1       51.85       77.67     42.37 o 
   1 -14   1      187.21      160.36     47.68 o 
   2 -14   1      180.17      126.83     42.58 o 
   3 -14   1      461.43      526.77     72.58 o 
   4 -14   1        5.03       14.44     20.64 o 
   5 -14   1      392.15      372.38     43.05 o 
   6 -14   1      357.98      294.32     40.10 o 
   7 -14   1        2.74      -12.75     17.65 o 
   8 -14   1      488.56      500.55     77.49 o 
   9 -14   1      740.23      851.13    116.33 o 
  10 -14   1       65.37       72.34     25.85 o 
  11 -14   1      745.98      883.85     66.26 o 
  12 -14   1      297.37      338.40     48.78 o 
  -2 -13   1       55.15       59.84     40.60 o 
  -1 -13   1      369.81      318.88     62.46 o 
   0 -13   1       16.16       54.04     25.86 o 
   1 -13   1       58.61       63.43     26.42 o 
   2 -13   1      452.01      402.13     43.27 o 
   3 -13   1      115.66      129.29     27.53 o 
   4 -13   1      118.96      143.80     28.99 o 
   5 -13   1      500.29      509.29     82.27 o 
   6 -13   1      162.70      145.99     28.91 o 
   7 -13   1      342.11      359.49    115.26 o 
   8 -13   1      939.68      940.42     62.15 o 
   9 -13   1        6.59       22.07     22.46 o 
  10 -13   1      571.89      619.99     54.17 o 
  11 -13   1     1232.53     1336.48     93.87 o 
  12 -13   1        0.26       -0.53     21.23 o 
  13 -13   1      941.76     1093.51     78.20 o 
  -4 -12   1      110.23      104.99     28.54 o 
  -3 -12   1       93.27      100.36     37.42 o 
  -2 -12   1       60.69       42.79     19.25 o 
  -1 -12   1      594.70      607.87     51.84 o 
   0 -12   1       22.12       30.39     20.20 o 
   1 -12   1      217.10      237.26     34.24 o 
   2 -12   1      884.02      868.18     42.80 o 
   3 -12   1        0.09      -11.60     11.60 o 
   4 -12   1      901.27      947.62     80.04 o 
   5 -12   1      805.03      767.12     50.72 o 
   6 -12   1        3.39        1.15     15.99 o 
   7 -12   1     1626.93     1638.19     73.64 o 
   8 -12   1      844.87      862.12     56.33 o 
   9 -12   1      853.38      914.81     90.54 o 
  10 -12   1      786.66      799.28     56.94 o 
  11 -12   1      343.32      354.95     41.61 o 
  12 -12   1      560.39      559.02     52.91 o 
  13 -12   1      731.04      776.26     91.57 o 
  14 -12   1       34.00       16.27     40.81 o 
  -5 -11   1      225.15      274.98     39.40 o 
  -4 -11   1      234.27      238.00     50.26 o 
  -3 -11   1       37.66        1.14     15.41 o 
  -2 -11   1      453.42      420.05     33.22 o 
  -1 -11   1       80.89       78.11     36.04 o 
   0 -11   1        3.86       13.45     15.84 o 
   1 -11   1     1690.92     1792.23     60.69 o 
   2 -11   1      242.62      254.46     25.28 o 
   3 -11   1      377.99      420.16     29.71 o 
   4 -11   1      410.46      436.64     29.60 o 
   5 -11   1       97.16       82.78     23.87 o 
   6 -11   1      265.56      294.64     23.74 o 
   7 -11   1      524.24      546.87     62.11 o 
   8 -11   1        1.96      -10.04     14.05 o 
   9 -11   1     2925.21     2896.91    100.42 o 
  10 -11   1      439.87      436.03     82.09 o 
  11 -11   1      228.81      248.63     34.98 o 
  12 -11   1      942.33     1039.14     52.96 o 
  13 -11   1      175.55      175.31     27.80 o 
  14 -11   1      277.19      329.28     36.96 o 
  -6 -10   1        5.29       -7.67     16.88 o 
  -5 -10   1       69.11       29.38     29.39 o 
  -4 -10   1      104.74       98.87     19.70 o 
  -3 -10   1       67.58       79.93     18.13 o 
  -2 -10   1      596.53      573.60     47.68 o 
  -1 -10   1      186.60      183.92     24.36 o 
   0 -10   1       66.37       61.93     19.04 o 
   1 -10   1     2731.70     2891.34     74.63 o 
   2 -10   1      148.39      123.71     17.76 o 
   3 -10   1      711.51      733.92     42.98 o 
   4 -10   1      734.57      760.25     34.24 o 
   5 -10   1      773.51      732.96     38.95 o 
   6 -10   1     7640.93     7237.08    140.78 o 
   7 -10   1      301.17      249.99     29.89 o 
   8 -10   1     1975.03     2011.72     76.35 o 
   9 -10   1     1161.05     1263.57     59.61 o 
  10 -10   1       53.64       30.31     14.86 o 
  11 -10   1     2194.62     2218.55     83.81 o 
  12 -10   1     1391.06     1402.01     57.04 o 
  13 -10   1      131.89      130.26     24.83 o 
  14 -10   1     1211.46     1226.77    109.89 o 
  -7  -9   1        7.79        4.04     18.45 o 
  -6  -9   1      215.09      221.02     26.08 o 
  -5  -9   1       73.59       88.37     27.24 o 
  -4  -9   1       20.59       23.97     13.02 o 
  -3  -9   1      792.66      854.80     62.43 o 
  -2  -9   1      619.68      675.94     35.49 o 
  -1  -9   1     1459.67     1373.65     39.88 o 
   0  -9   1      817.14      787.92     25.77 o 
   1  -9   1     1075.18     1139.44     40.50 o 
   2  -9   1     2725.41     2659.50     57.60 o 
   3  -9   1     2900.69     2999.41     76.73 o 
   4  -9   1      393.32      429.63     24.84 o 
   5  -9   1     1384.97     1391.94     35.65 o 
   6  -9   1     2177.80     2150.54     52.90 o 
   7  -9   1       28.82       25.62     13.40 o 
   8  -9   1     3052.52     2922.71     93.23 o 
   9  -9   1      164.82      124.98     18.31 o 
  10  -9   1      675.33      603.59     36.32 o 
  11  -9   1     4286.56     4407.51    106.23 o 
  12  -9   1       78.74       64.97     32.09 o 
  13  -9   1     1259.97     1202.77    139.63 o 
  14  -9   1      808.58      903.87     64.70 o 
  -8  -8   1        3.09       20.55     17.02 o 
  -7  -8   1       28.09       14.88     15.26 o 
  -6  -8   1      203.66      153.17     21.49 o 
  -5  -8   1        8.36       22.14     12.22 o 
  -4  -8   1      605.66      579.45     32.85 o 
  -3  -8   1      200.14      234.80     18.72 o 
  -2  -8   1      241.78      202.75     18.20 o 
  -1  -8   1     1101.74     1182.95     27.66 o 
   0  -8   1     2729.38     2937.89     48.53 o 
   1  -8   1     1357.33     1545.42     53.54 o 
   2  -8   1     2058.42     2001.39     47.26 o 
   3  -8   1      424.74      389.21     21.79 o 
   4  -8   1       72.14       70.19      7.79 o 
   5  -8   1     1670.42     1679.37     42.28 o 
   6  -8   1      672.97      729.10     23.47 o 
   7  -8   1     2748.72     2782.82     50.16 o 
   8  -8   1     3125.07     3084.69     63.60 o 
   9  -8   1     1188.92     1236.55     37.46 o 
  10  -8   1     2389.95     2274.71     55.58 o 
  11  -8   1     1388.69     1297.44     42.53 o 
  12  -8   1      366.50      403.95     27.92 o 
  13  -8   1     1845.51     1880.16     78.05 o 
  14  -8   1      388.63      389.55     37.21 o 
  15  -8   1      369.46      379.08     65.57 o 
  -9  -7   1       63.57       68.52     17.67 o 
  -8  -7   1       24.29       16.21     10.83 o 
  -7  -7   1      244.93      238.35     19.22 o 
  -6  -7   1       45.43       33.68     10.97 o 
  -5  -7   1      222.00      220.62     18.71 o 
  -4  -7   1     1369.60     1382.43     43.51 o 
  -3  -7   1      354.02      343.64     17.60 o 
  -2  -7   1     1791.29     1730.68     33.50 o 
  -1  -7   1     1618.53     1648.52     28.54 o 
   0  -7   1     2242.04     2381.60     35.31 o 
   1  -7   1     9839.75    10056.27    110.22 o 
   2  -7   1      789.07      747.55     22.04 o 
   3  -7   1       34.94       33.61      5.16 o 
   4  -7   1     3837.00     4000.84     47.73 o 
   5  -7   1     1667.89     1749.32     37.30 o 
   6  -7   1     4763.59     4985.66     74.27 o 
   7  -7   1     4156.08     4034.31     64.32 o 
   8  -7   1        7.65       14.03      6.54 o 
   9  -7   1     2057.67     2083.35     50.24 o 
  10  -7   1     2879.90     3003.19     65.97 o 
  11  -7   1      198.46      186.85     18.80 o 
  12  -7   1     1391.16     1415.02     90.58 o 
  13  -7   1      534.62      585.17     40.26 o 
  14  -7   1        1.55       -2.34     16.98 o 
  15  -7   1      472.11      496.99     74.13 o 
 -10  -6   1      125.21      119.64     16.69 o 
  -9  -6   1        1.58       19.77     11.57 o 
  -8  -6   1      329.91      322.68     22.96 o 
  -7  -6   1      430.74      457.87     25.73 o 
  -6  -6   1       39.45       20.70     10.27 o 
  -5  -6   1     1510.94     1543.44     48.65 o 
  -4  -6   1     1867.91     1793.70     38.47 o 
  -3  -6   1     1775.66     1775.92     36.74 o 
  -2  -6   1     6574.69     6518.05     88.77 o 
  -1  -6   1      675.34      725.10     16.36 o 
   0  -6   1      225.80      184.84     10.29 o 
   1  -6   1    12504.17    12810.99    120.84 o 
   2  -6   1       84.83       91.21      7.90 o 
   3  -6   1     6345.49     6828.62     83.17 o 
   4  -6   1      318.95      324.00     13.87 o 
   5  -6   1     2600.92     2579.68     43.29 o 
   6  -6   1     7859.06     7487.43    101.99 o 
   7  -6   1     1140.83     1228.91     32.97 o 
   8  -6   1     3076.09     2975.13     46.99 o 
   9  -6   1      731.85      743.00     31.93 o 
  10  -6   1      982.75      946.68     33.15 o 
  11  -6   1     1441.33     1568.93     54.74 o 
  12  -6   1     2828.98     3043.76    121.19 o 
  13  -6   1      243.93      198.72     39.73 o 
  14  -6   1      435.57      413.80     38.26 o 
  15  -6   1      280.43      252.88     57.23 o 
 -11  -5   1       93.40       97.91     25.63 o 
 -10  -5   1       80.29       71.78     11.63 o 
  -9  -5   1      249.84      280.99     18.99 o 
  -8  -5   1      926.66      990.15     33.30 o 
  -7  -5   1      392.68      373.90     22.43 o 
  -6  -5   1      476.96      475.78     38.43 o 
  -5  -5   1     1794.54     1809.94     38.25 o 
  -4  -5   1       64.72       59.44      8.08 o 
  -3  -5   1      637.37      545.90     15.58 o 
  -2  -5   1     4544.14     4516.27     58.96 o 
  -1  -5   1     1370.39     1322.27     23.42 o 
   0  -5   1    21834.00    22567.41    233.98 o 
   1  -5   1     1652.95     1692.80     22.75 o 
   2  -5   1     4928.36     5366.38     66.22 o 
   3  -5   1     5458.03     5444.34     81.36 o 
   4  -5   1      210.53      206.39      9.85 o 
   5  -5   1    14135.90    14316.03    177.32 o 
   6  -5   1    12330.31    12501.08    158.45 o 
   7  -5   1        7.45       10.64      4.64 o 
   8  -5   1     2903.78     2998.42     47.25 o 
   9  -5   1      884.40      790.25     22.07 o 
  10  -5   1        1.98        5.64      7.01 o 
  11  -5   1     2787.73     2791.86     77.38 o 
  12  -5   1      621.06      680.37     81.96 o 
  13  -5   1      103.70      129.27     23.76 o 
  14  -5   1      726.22      755.35     63.50 o 
  15  -5   1       19.69       11.39     33.39 o 
 -11  -4   1      189.18      173.54     27.40 o 
 -10  -4   1       41.02       28.50     14.59 o 
  -9  -4   1      753.56      752.63     28.73 o 
  -8  -4   1      754.92      736.35     27.78 o 
  -7  -4   1       21.24       22.97      8.45 o 
  -6  -4   1      798.35      716.13     22.24 o 
  -5  -4   1      578.38      495.74     17.87 o 
  -4  -4   1      759.46      709.34     15.54 o 
  -3  -4   1     6584.85     6489.51     72.86 o 
  -2  -4   1      106.37       78.26      5.15 o 
  -1  -4   1     3187.27     3221.13     37.60 o 
   0  -4   1    27599.42    27701.06    248.61 o 
   1  -4   1     6141.10     6745.28     69.60 o 
   2  -4   1     6379.93     6658.69     78.16 o 
   3  -4   1     2234.02     2255.20     34.90 o 
   4  -4   1     1068.84     1029.95     20.80 o 
   5  -4   1     8962.08     8773.00    113.15 o 
   6  -4   1     5169.24     4869.25     63.44 o 
   7  -4   1      556.25      432.68     14.87 o 
   8  -4   1     2240.40     2250.57     36.23 o 
   9  -4   1        5.62       12.33      5.72 o 
  10  -4   1     4244.80     4106.91     72.42 o 
  11  -4   1     1883.39     1979.71     59.51 o 
  12  -4   1        1.93       -3.88     13.67 o 
  13  -4   1      535.04      561.03     51.31 o 
  14  -4   1      252.19      222.43     31.01 o 
  15  -4   1      109.73       97.12     44.71 o 
 -12  -3   1      244.45      261.34     50.48 o 
 -11  -3   1       17.08       -1.32     13.32 o 
 -10  -3   1      382.62      407.53     29.63 o 
  -9  -3   1      764.44      796.64     30.74 o 
  -8  -3   1      186.34      175.53     14.92 o 
  -7  -3   1      495.84      470.33     18.16 o 
  -6  -3   1     1919.90     1919.96     37.26 o 
  -5  -3   1      182.02      216.25     15.84 o 
  -4  -3   1     7056.05     6878.33     91.69 o 
  -3  -3   1       18.01       14.65      2.82 o 
  -2  -3   1     4024.82     4366.15     47.57 o 
  -1  -3   1     2506.59     3068.14     32.78 o 
   0  -3   1       49.35       57.29      3.23 o 
   1  -3   1     7085.37     7572.93     75.76 o 
   2  -3   1     3023.42     3338.78     51.80 o 
   3  -3   1     4427.00     4463.14     59.39 o 
   4  -3   1     2538.33     2517.43     42.55 o 
   5  -3   1     8431.55     8499.05     92.07 o 
   6  -3   1      151.34      117.75      7.43 o 
   7  -3   1     6051.09     5915.36     76.81 o 
   8  -3   1      550.26      591.72     20.23 o 
   9  -3   1       40.53       21.22      8.47 o 
  10  -3   1     5592.36     5683.11    115.50 o 
  11  -3   1      210.27      242.61     21.95 o 
  12  -3   1      670.68      621.78     34.07 o 
  13  -3   1      439.53      456.78     47.92 o 
  14  -3   1       14.94      -29.07     29.07 o 
 -13  -2   1      114.83       84.62     25.39 o 
 -12  -2   1      220.76      208.05     27.00 o 
 -11  -2   1       86.53       82.57     17.13 o 
 -10  -2   1     1142.51     1129.43     47.55 o 
  -9  -2   1      334.72      338.96     37.93 o 
  -8  -2   1      939.51      865.42     20.85 o 
  -7  -2   1     1645.67     1588.12     31.76 o 
  -6  -2   1       32.36       32.73      5.24 o 
  -5  -2   1     2905.16     2987.85     42.74 o 
  -4  -2   1     1769.16     1606.59     34.92 o 
  -3  -2   1     1307.42     1469.38     21.96 o 
  -2  -2   1     6742.57     6979.31     78.10 o 
  -1  -2   1    14283.90    14201.24    145.19 o 
   0  -2   1     4124.40     4291.35     44.37 o 
   1  -2   1     8981.64     9621.73    118.81 o 
   2  -2   1     7737.85     8385.06    114.71 o 
   3  -2   1       36.92       33.01      3.40 o 
   4  -2   1    32879.67    32811.74    348.50 o 
   5  -2   1     2939.24     3223.07     49.96 o 
   6  -2   1     8543.91     8547.03    112.42 o 
   7  -2   1     3880.62     3809.24     59.94 o 
   8  -2   1      292.08      278.95     18.11 o 
   9  -2   1     1071.67     1073.41     39.77 o 
  10  -2   1      810.34      926.23     34.69 o 
  11  -2   1      348.08      316.00     24.77 o 
  12  -2   1      340.98      340.52     28.11 o 
  13  -2   1      160.49      160.01     26.17 o 
  14  -2   1      105.24      101.79     43.79 o 
 -13  -1   1      259.34      264.75     44.03 o 
 -12  -1   1       25.58       47.76     15.71 o 
 -11  -1   1     1137.46     1179.54     57.83 o 
 -10  -1   1     1109.47     1002.36     38.49 o 
  -9  -1   1        2.85       -1.34      7.76 o 
  -8  -1   1     2713.18     2711.80     56.27 o 
  -7  -1   1     1437.28     1434.08     50.02 o 
  -6  -1   1     2304.80     2205.30     38.46 o 
  -5  -1   1     5805.77     5829.27     75.15 o 
  -4  -1   1      234.61      216.01      7.74 o 
  -3  -1   1     2047.90     2063.22     30.39 o 
  -2  -1   1       91.77       64.48      3.40 o 
  -1  -1   1     3904.76     3690.61     47.72 o 
   0  -1   1    14776.25    15048.06    156.18 o 
   1  -1   1     3061.79     3260.25     46.48 o 
   2  -1   1      256.87      219.87     11.76 o 
   3  -1   1     8523.41     8900.57    121.94 o 
   4  -1   1     5203.73     5119.22     68.47 o 
   5  -1   1     1127.19     1026.27     21.78 o 
   6  -1   1     3318.22     2924.61     47.43 o 
   7  -1   1      113.14      115.67     10.10 o 
   8  -1   1      692.14      624.90     26.08 o 
   9  -1   1      888.34      913.65     32.91 o 
  10  -1   1       64.08       52.83     12.81 o 
  11  -1   1      918.93     1018.51     40.40 o 
  12  -1   1      586.04      671.91     56.81 o 
  13  -1   1       27.21       30.06     19.03 o 
  14  -1   1      357.21      342.08     64.65 o 
 -14   0   1      254.94      254.87     34.20 o 
 -13   0   1      175.99      154.98     21.88 o 
 -12   0   1      106.55      107.39     18.74 o 
 -11   0   1      946.65      954.75     45.11 o 
 -10   0   1      161.43      142.97     17.19 o 
  -9   0   1      888.10      974.45     52.60 o 
  -8   0   1     2300.87     2166.41     58.02 o 
  -7   0   1       68.67       51.17     10.14 o 
  -6   0   1     4497.37     4741.14     75.37 o 
  -5   0   1     3001.42     2876.53     43.97 o 
  -4   0   1      209.85      204.74     21.81 o 
  -3   0   1     3318.66     3218.28     46.50 o 
  -2   0   1     1491.05     1381.24     23.86 o 
  -1   0   1     2720.82     2885.63     56.29 o 
   0   0   1    23331.55    18112.30    771.24 o 
   1   0   1      166.27      141.60      5.05 o 
   2   0   1     5589.42     5897.55     65.27 o 
   3   0   1    11531.67    11808.00    127.53 o 
   4   0   1      582.71      603.58     12.59 o 
   5   0   1     7637.50     7633.21    100.22 o 
   6   0   1     1249.42     1273.75     27.54 o 
   7   0   1      751.84      735.63     25.90 o 
   8   0   1     1380.70     1466.00     42.35 o 
   9   0   1      941.56      872.33     39.37 o 
  10   0   1     1670.84     1639.95     49.52 o 
  11   0   1      295.28      275.19     24.84 o 
  12   0   1       43.87       41.85     16.53 o 
  13   0   1       87.13       93.84     28.67 o 
 -14   1   1      263.57      249.42     32.31 o 
 -13   1   1       96.08       86.11     18.34 o 
 -12   1   1      921.75      931.20     58.14 o 
 -11   1   1      295.35      309.19     24.51 o 
 -10   1   1      297.00      262.24     45.64 o 
  -9   1   1     2353.87     2509.88     69.24 o 
  -8   1   1      400.50      419.33     55.94 o 
  -7   1   1      148.80      135.77     12.11 o 
  -6   1   1     4868.77     5032.96     71.19 o 
  -5   1   1     2206.83     2386.99     37.77 o 
  -4   1   1    12181.66    11516.77    157.07 o 
  -3   1   1     2899.92     3113.04     47.28 o 
  -2   1   1      795.23      866.49     18.28 o 
  -1   1   1    37705.51    37305.91    975.74 o 
   0   1   1     7612.51     8159.13    115.52 o 
   1   1   1     6624.82     6553.95     65.53 o 
   2   1   1    13062.77    12981.15    131.93 o 
   3   1   1     1239.07     1266.09     18.79 o 
   4   1   1     6573.50     6514.39     72.41 o 
   5   1   1     5362.80     5427.45     57.65 o 
   6   1   1      138.53      139.48      9.58 o 
   7   1   1     1959.97     1994.16     42.17 o 
   8   1   1      292.75      264.71     16.09 o 
   9   1   1       13.07        8.59      7.78 o 
  10   1   1     2265.44     2403.79     63.20 o 
  11   1   1      107.89      101.33     17.59 o 
  12   1   1      184.53      202.11     24.69 o 
  13   1   1      240.68      249.33     40.43 o 
 -14   2   1       56.16       34.05     18.61 o 
 -13   2   1      305.23      264.84     29.19 o 
 -12   2   1      518.70      524.00     31.92 o 
 -11   2   1      149.33      141.09     23.16 o 
 -10   2   1      857.36      913.58     34.94 o 
  -9   2   1     1655.38     1510.21     89.90 o 
  -8   2   1       63.72       57.02      8.44 o 
  -7   2   1     8168.31     7733.81    104.29 o 
  -6   2   1     2396.68     2549.92     48.87 o 
  -5   2   1     3343.64     3224.04     47.66 o 
  -4   2   1    21224.27    21238.23    322.57 o 
  -3   2   1      261.32      257.28      8.68 o 
  -2   2   1     9867.04    10562.93    139.41 o 
  -1   2   1     2250.31     2419.20     36.69 o 
   0   2   1    11836.96    12184.73    118.60 o 
   1   2   1     1605.03     1883.14     21.25 o 
   2   2   1     2613.74     2544.22     29.72 o 
   3   2   1      173.52      258.31      8.44 o 
   4   2   1     9539.63     8944.33    272.13 o 
   5   2   1     3121.56     3235.57     43.36 o 
   6   2   1      676.92      619.66     19.17 o 
   7   2   1     2238.07     2297.13     39.19 o 
   8   2   1      245.48      257.39     12.16 o 
   9   2   1      999.37     1042.56     38.41 o 
  10   2   1      621.47      678.80     35.77 o 
  11   2   1       50.63       43.73     25.67 o 
  12   2   1      139.84      154.34     26.50 o 
 -15   3   1      222.17      310.11     71.80 o 
 -14   3   1      270.39      313.17     29.93 o 
 -13   3   1      431.44      484.99     32.57 o 
 -12   3   1       18.04       20.09     12.00 o 
 -11   3   1      697.97      662.11     31.30 o 
 -10   3   1     4307.12     4297.62     75.13 o 
  -9   3   1      761.16      743.07     21.38 o 
  -8   3   1     5899.72     6098.61     87.86 o 
  -7   3   1     9944.32     9976.40    130.01 o 
  -6   3   1     1494.48     1662.37     28.20 o 
  -5   3   1     9799.75    10214.18    127.95 o 
  -4   3   1      645.85      759.60     16.21 o 
  -3   3   1      225.11      198.68      9.79 o 
  -2   3   1       65.67       65.15      8.06 o 
  -1   3   1     2071.66     2189.03     31.94 o 
   0   3   1    10349.69    10814.30    107.05 o 
   1   3   1    12302.52    12423.82    108.65 o 
   2   3   1      434.79      522.19      9.86 o 
   3   3   1     4409.96     4092.89     43.56 o 
   4   3   1     2147.76     2015.37     34.47 o 
   5   3   1      156.15      142.87     16.46 o 
   6   3   1     1267.32     1200.13     29.56 o 
   7   3   1      670.99      573.69     19.04 o 
   8   3   1        4.20        1.15      6.89 o 
   9   3   1     1289.03     1317.62     31.46 o 
  10   3   1       21.41       11.75     12.50 o 
  11   3   1        7.55        7.42     16.77 o 
  12   3   1      188.35      209.13     37.32 o 
 -15   4   1       19.07       16.53     25.68 o 
 -14   4   1      702.02      749.03     39.33 o 
 -13   4   1      475.23      473.08     34.47 o 
 -12   4   1      568.42      581.72     28.18 o 
 -11   4   1     3991.13     3963.67     65.75 o 
 -10   4   1     1279.54     1276.64     32.50 o 
  -9   4   1     2289.33     2273.38     37.68 o 
  -8   4   1     3989.46     3953.61     53.11 o 
  -7   4   1     1054.96     1067.91     21.01 o 
  -6   4   1     3390.00     3143.31     49.11 o 
  -5   4   1     7568.57     7413.01     96.55 o 
  -4   4   1      425.62      385.31     10.19 o 
  -3   4   1     2010.52     1995.72     29.34 o 
  -2   4   1     1432.07     1485.94     24.66 o 
  -1   4   1     5327.32     5431.09     62.44 o 
   0   4   1     7845.21     7662.23     79.34 o 
   1   4   1        9.39       11.51      2.75 o 
   2   4   1     3596.54     3580.48     44.89 o 
   3   4   1     2880.45     2686.20     67.48 o 
   4   4   1       86.03       96.85      8.43 o 
   5   4   1     2100.11     1991.94     36.22 o 
   6   4   1     1008.92     1083.65     26.57 o 
   7   4   1        3.04       -0.32      6.89 o 
   8   4   1       51.58       43.07      9.96 o 
   9   4   1      773.95      813.10     27.86 o 
  10   4   1      117.14      126.83     20.61 o 
  11   4   1      147.37      144.12     27.90 o 
 -15   5   1      174.50      155.59     24.05 o 
 -14   5   1     1529.41     1468.71     52.25 o 
 -13   5   1       81.19       79.20     14.93 o 
 -12   5   1     2120.70     2161.33     46.24 o 
 -11   5   1     2236.90     2235.86     44.68 o 
 -10   5   1       39.25       29.82      7.01 o 
  -9   5   1     4815.58     4817.46     63.73 o 
  -8   5   1     2758.61     2721.49     42.94 o 
  -7   5   1     2557.39     2709.93     41.69 o 
  -6   5   1     5542.24     5819.35     73.34 o 
  -5   5   1     4365.75     4530.49     57.83 o 
  -4   5   1     1653.13     1653.48     31.50 o 
  -3   5   1     5029.87     5049.53     91.18 o 
  -2   5   1     4042.30     4180.83     60.32 o 
  -1   5   1    17449.50    17870.65    164.70 o 
   0   5   1     1290.90     1051.42     16.70 o 
   1   5   1     1898.25     1975.08     27.00 o 
   2   5   1     5783.52     5751.80     63.57 o 
   3   5   1     2100.28     2126.47     33.92 o 
   4   5   1     1377.13     1290.43     40.53 o 
   5   5   1     1356.19     1314.18     29.64 o 
   6   5   1      789.85      776.66     26.25 o 
   7   5   1       49.47       49.77     10.46 o 
   8   5   1      541.16      523.98     26.16 o 
   9   5   1        2.33       -3.01      9.16 o 
  10   5   1       74.86       53.24     21.45 o 
 -15   6   1     1445.30     1734.42    114.97 o 
 -14   6   1      233.45      249.21     25.38 o 
 -13   6   1      239.63      244.17     23.90 o 
 -12   6   1     1036.31     1096.10     32.61 o 
 -11   6   1      183.94      190.93     13.52 o 
 -10   6   1     2743.57     2769.31     44.51 o 
  -9   6   1     5023.59     5071.75     66.19 o 
  -8   6   1      611.21      576.44     18.87 o 
  -7   6   1     2619.91     2699.87     42.00 o 
  -6   6   1     5159.98     5369.17     69.03 o 
  -5   6   1        4.05        2.52      4.46 o 
  -4   6   1     4223.77     4226.19     66.71 o 
  -3   6   1     3349.19     3236.14     49.93 o 
  -2   6   1      511.72      448.88     22.63 o 
  -1   6   1    24408.86    25542.83    240.59 o 
   0   6   1      339.44      321.66      9.57 o 
   1   6   1     4185.94     4134.64     48.87 o 
   2   6   1     1467.60     1436.24     23.96 o 
   3   6   1       38.07       29.94      6.38 o 
   4   6   1     1674.00     1679.53     34.14 o 
   5   6   1      995.00     1079.87     30.62 o 
   6   6   1        8.87       10.49      8.30 o 
   7   6   1      247.68      242.41     18.74 o 
   8   6   1      137.47      113.58     15.22 o 
   9   6   1      309.24      303.06     25.53 o 
 -15   7   1     1161.42     1247.80    223.49 o 
 -14   7   1       15.85        0.92     16.10 o 
 -13   7   1      971.50      928.98     45.73 o 
 -12   7   1      361.60      389.48     23.10 o 
 -11   7   1      215.94      213.72     14.94 o 
 -10   7   1     2118.68     2138.69     37.84 o 
  -9   7   1     1345.10     1455.02     32.07 o 
  -8   7   1      214.48      244.67     14.50 o 
  -7   7   1     2788.06     2856.30     54.03 o 
  -6   7   1      470.06      485.31     18.11 o 
  -5   7   1     2321.06     2312.29     48.93 o 
  -4   7   1     4149.35     4246.08     57.94 o 
  -3   7   1       86.71      110.76     12.57 o 
  -2   7   1     2587.42     2808.58     47.09 o 
  -1   7   1      712.12      715.34     15.55 o 
   0   7   1       53.53       54.87      6.71 o 
   1   7   1     1359.15     1298.92     22.85 o 
   2   7   1      596.57      629.02     17.69 o 
   3   7   1      477.21      435.39     17.63 o 
   4   7   1     2198.59     2236.11     46.47 o 
   5   7   1       79.24       69.08     11.37 o 
   6   7   1      247.04      234.24     21.01 o 
   7   7   1       44.85       46.43     14.31 o 
   8   7   1        5.63       18.84     16.16 o 
   9   7   1      210.21      281.57     43.50 o 
 -15   8   1      195.32      235.98     53.48 o 
 -14   8   1      412.27      400.07     42.23 o 
 -13   8   1      649.11      738.11     41.30 o 
 -12   8   1       14.47       24.25     11.87 o 
 -11   8   1     2432.30     2469.62     74.35 o 
 -10   8   1     2881.61     2912.41     55.75 o 
  -9   8   1      417.82      407.43     22.77 o 
  -8   8   1     3570.98     3707.15     92.07 o 
  -7   8   1      331.64      311.00     26.42 o 
  -6   8   1      859.53      780.82     30.70 o 
  -5   8   1     3630.94     3799.58     67.47 o 
  -4   8   1      376.69      433.42     15.86 o 
  -3   8   1     1251.01     1287.37     33.78 o 
  -2   8   1     2005.05     1988.10     45.27 o 
  -1   8   1       13.15       10.93      6.07 o 
   0   8   1     1287.48     1349.08     35.70 o 
   1   8   1     5067.56     5137.48     81.73 o 
   2   8   1      295.51      303.14     20.24 o 
   3   8   1     1427.88     1430.89     41.41 o 
   4   8   1       16.53       13.28     11.85 o 
   5   8   1        1.59       -6.70     11.58 o 
   6   8   1      117.87      180.46     29.48 o 
   7   8   1       27.87       12.35     18.25 o 
   8   8   1       50.85       57.22     21.37 o 
 -14   9   1     1039.41     1051.28     90.90 o 
 -13   9   1      323.76      316.43     31.23 o 
 -12   9   1      752.26      701.02     50.54 o 
 -11   9   1     2569.38     2516.34     89.77 o 
 -10   9   1       56.31       49.50     14.20 o 
  -9   9   1     1663.89     1632.86     50.78 o 
  -8   9   1     1845.60     1921.90     64.49 o 
  -7   9   1        4.46       -1.55      8.23 o 
  -6   9   1     2605.31     2663.72     53.11 o 
  -5   9   1     1611.58     1604.09     39.35 o 
  -4   9   1       98.21      103.04     11.92 o 
  -3   9   1     2477.57     2407.58     53.31 o 
  -2   9   1     1748.07     1757.60     44.57 o 
  -1   9   1     2175.35     2154.67     51.41 o 
   0   9   1      932.39      991.54     33.51 o 
   1   9   1        6.75        2.83      9.03 o 
   2   9   1      325.77      335.40     27.07 o 
   3   9   1      126.45      119.16     18.33 o 
   4   9   1       96.61      110.10     26.83 o 
   5   9   1      185.74      214.15     25.49 o 
   6   9   1       43.76       39.89     21.88 o 
   7   9   1        0.57       -7.46     17.95 o 
 -13  10   1       29.76       35.92     18.00 o 
 -12  10   1     1566.10     1439.52    111.33 o 
 -11  10   1     1191.07     1227.88     59.05 o 
 -10  10   1      794.07      875.06     51.52 o 
  -9  10   1     3094.24     3218.51    101.60 o 
  -8  10   1        8.60        4.61     10.37 o 
  -7  10   1     1216.63     1276.78     44.94 o 
  -6  10   1     2147.57     2005.33     47.36 o 
  -5  10   1      184.70      196.56     19.54 o 
  -4  10   1     1982.84     1890.43     56.58 o 
  -3  10   1     1215.85     1284.61     38.25 o 
  -2  10   1       93.35      110.70     17.06 o 
  -1  10   1      946.49     1027.63     41.15 o 
   0  10   1      124.85      126.62     23.87 o 
   1  10   1      192.98      197.52     22.66 o 
   2  10   1      249.34      253.39     25.52 o 
   3  10   1       85.25       59.75     23.55 o 
   4  10   1       37.88       34.66     16.46 o 
   5  10   1      189.72      182.34     50.36 o 
   6  10   1       16.76        9.10     19.85 o 
 -14  11   1       81.48      115.16     46.69 o 
 -13  11   1      499.42      580.38     50.96 o 
 -12  11   1      892.97      850.29     56.50 o 
 -11  11   1       19.07        5.91     18.67 o 
 -10  11   1     1373.02     1406.13    178.93 o 
  -9  11   1     1510.32     1478.71     67.21 o 
  -8  11   1       17.99       12.36     26.53 o 
  -7  11   1     3078.06     2976.92     63.91 o 
  -6  11   1     1214.44     1196.38     37.33 o 
  -5  11   1     1269.25     1245.27     45.94 o 
  -4  11   1      932.75     1015.87     44.57 o 
  -3  11   1        3.44       -1.31      9.99 o 
  -2  11   1      418.33      457.30     31.35 o 
  -1  11   1      228.06      228.66     31.09 o 
   0  11   1        5.08        2.81     14.69 o 
   1  11   1      686.71      663.34     51.44 o 
   2  11   1       73.23       83.00     19.34 o 
   3  11   1      155.42      130.88     29.91 o 
   4  11   1      117.38      106.40     26.73 o 
   5  11   1        8.97       -3.67     24.93 o 
 -14  12   1       67.83       37.28     38.13 o 
 -13  12   1      605.56      605.72     79.51 o 
 -12  12   1      158.58      182.41     60.66 o 
 -11  12   1      909.61      894.66     62.39 o 
 -10  12   1     1981.68     2152.49     99.88 o 
  -9  12   1        3.85       -9.83     15.50 o 
  -8  12   1      904.71      904.22     55.17 o 
  -7  12   1      339.82      293.06     35.47 o 
  -6  12   1       46.89       48.26      7.88 o 
  -5  12   1      966.40      985.33     49.44 o 
  -4  12   1      317.65      300.75     28.17 o 
  -3  12   1       84.40       86.14     18.18 o 
  -2  12   1      612.54      588.50     47.04 o 
  -1  12   1       21.03       12.84     29.99 o 
   0  12   1       89.83      106.29     26.50 o 
   1  12   1      312.63      248.63     36.96 o 
   2  12   1        8.79       16.26     19.68 o 
   3  12   1       73.75       29.71     22.07 o 
 -14  13   1      558.78      756.03     92.59 o 
 -13  13   1      568.23      809.29     93.87 o 
 -12  13   1      143.74      127.68     49.16 o 
 -11  13   1     1627.39     1691.90     79.75 o 
 -10  13   1      264.75      214.75     34.64 o 
  -9  13   1      402.86      396.60     60.23 o 
  -8  13   1      643.74      750.61     53.41 o 
  -7  13   1       26.66       26.53     19.06 o 
  -6  13   1      513.98      546.32    142.11 o 
  -5  13   1      304.36      303.31     29.22 o 
  -4  13   1       13.70      -12.41     12.41 o 
  -3  13   1      136.49      147.74     27.93 o 
  -2  13   1      260.15      242.69     35.67 o 
  -1  13   1        5.00      -13.74     18.81 o 
   0  13   1      197.11      190.87     34.21 o 
   1  13   1       93.05       88.70     42.94 o 
   2  13   1       28.58       35.93     37.84 o 
 -13  14   1       14.15       -4.24     41.03 o 
 -12  14   1      650.89      599.21     84.53 o 
 -11  14   1      550.48      554.01     54.41 o 
 -10  14   1       12.25       25.27     22.26 o 
  -9  14   1      474.34      481.86     63.52 o 
  -8  14   1      120.92      100.58     44.21 o 
  -7  14   1      106.26       99.39     26.99 o 
  -6  14   1      705.08      781.53     57.21 o 
  -5  14   1       24.81       23.14     23.45 o 
  -4  14   1       88.19      146.68     25.16 o 
  -3  14   1      289.11      288.35     38.15 o 
  -2  14   1        3.40        1.42     20.93 o 
  -1  14   1      166.33      188.80     51.85 o 
   0  14   1      101.82       72.22     43.43 o 
 -11  15   1       15.17       61.12     41.31 o 
 -10  15   1      286.01      293.95     76.61 o 
  -9  15   1      156.17      182.94     41.52 o 
  -8  15   1        0.65       30.77     24.23 o 
  -7  15   1      198.87      230.48     37.73 o 
  -6  15   1      480.71      482.74     50.55 o 
  -5  15   1       35.59       61.20     27.28 o 
  -3  15   1       35.89       67.84     37.99 o 
  -2  15   1       48.33       86.44     41.17 o 
  -8  16   1      283.25      269.08     61.40 o 
  -7  16   1      626.51      521.33     81.28 o 
  -6  16   1        1.36       -7.78     38.06 o 
   6 -16   2       48.08      -10.04     40.67 o 
   7 -16   2      112.15       94.72     50.15 o 
   4 -15   2      215.51      141.40     49.44 o 
   5 -15   2       61.52       73.99     43.29 o 
   6 -15   2      675.14      775.80     63.02 o 
   7 -15   2      104.50       78.55     40.57 o 
   8 -15   2      285.84      304.55     72.29 o 
   9 -15   2     1250.71     1227.49    113.46 o 
  10 -15   2        4.02       24.69     33.81 o 
   0 -14   2       17.30        4.39     36.08 o 
   2 -14   2      164.10      203.51     53.76 o 
   3 -14   2      473.22      394.14     64.37 o 
   4 -14   2        3.14        8.36     20.42 o 
   5 -14   2      458.47      423.29     47.72 o 
   6 -14   2      573.00      600.26     89.23 o 
   7 -14   2       12.39        8.17     22.61 o 
   8 -14   2     1065.43     1037.56     67.78 o 
   9 -14   2      196.26      211.86     46.72 o 
  10 -14   2       38.65       43.21     25.46 o 
  11 -14   2      942.73      992.72     69.83 o 
  12 -14   2      387.25      345.12     73.42 o 
  -2 -13   2        3.98        2.90     33.74 o 
  -1 -13   2      219.30      203.44     49.73 o 
   0 -13   2      175.33      186.72     34.62 o 
   1 -13   2       46.62       85.43     25.81 o 
   2 -13   2      839.67     1103.20     95.21 o 
   3 -13   2       69.54       74.08     25.15 o 
   4 -13   2      304.37      275.83     43.72 o 
   5 -13   2      548.09      586.04     79.93 o 
   6 -13   2      146.50      104.23     26.03 o 
   7 -13   2      309.86      337.80     40.44 o 
   8 -13   2     1497.67     1562.83    115.97 o 
   9 -13   2      125.48      135.71     28.97 o 
  10 -13   2      225.15      273.79     39.60 o 
  11 -13   2      840.35      748.65     60.06 o 
  12 -13   2      163.72      154.42     33.66 o 
  13 -13   2      965.81      933.65    100.37 o 
  -4 -12   2       45.30       39.02     23.67 o 
  -3 -12   2        6.21       -7.79     24.09 o 
  -2 -12   2      262.67      311.34     31.82 o 
  -1 -12   2      201.56      276.22     37.75 o 
   0 -12   2       13.46        3.69     29.43 o 
   1 -12   2      469.97      425.91     52.59 o 
   2 -12   2      328.47      391.06     31.67 o 
   3 -12   2      102.44       65.21     21.59 o 
   4 -12   2     1603.02     1477.36     68.09 o 
   5 -12   2      715.43      726.87     50.68 o 
   6 -12   2      383.36      394.58     41.10 o 
   7 -12   2      853.15      945.92     80.82 o 
   8 -12   2      157.31      175.28     37.14 o 
   9 -12   2     1580.04     1599.87    102.50 o 
  10 -12   2      891.18      986.31     62.82 o 
  11 -12   2       56.41       77.86     26.90 o 
  12 -12   2      817.32      941.06     64.96 o 
  13 -12   2      710.67      785.60     51.79 o 
  14 -12   2        9.30       51.50     39.26 o 
  -5 -11   2      159.82      166.48     29.90 o 
  -4 -11   2      115.27      155.24     38.23 o 
  -3 -11   2       75.15       87.04     20.03 o 
  -2 -11   2      776.16      778.99     42.43 o 
  -1 -11   2       36.49       24.68     19.03 o 
   0 -11   2       58.42       60.58     21.68 o 
   1 -11   2     1858.86     1877.36     64.37 o 
   2 -11   2       49.59       46.69     15.84 o 
   3 -11   2     2363.96     2400.84     67.55 o 
   4 -11   2     1341.54     1430.95    149.68 o 
   5 -11   2      256.35      264.45     32.02 o 
   6 -11   2      563.75      543.56     30.81 o 
   7 -11   2     1473.40     1480.84     48.25 o 
   8 -11   2      666.98      558.19     59.88 o 
   9 -11   2     1320.07     1233.59     62.69 o 
  10 -11   2      805.78      652.28     75.86 o 
  11 -11   2      148.27      165.80     31.19 o 
  12 -11   2     1102.90     1043.94     67.48 o 
  13 -11   2        5.02        9.26     19.09 o 
  -6 -10   2       33.30        8.78     20.08 o 
  -5 -10   2      215.65      202.36     48.18 o 
  -4 -10   2        3.22       -6.88     12.88 o 
  -3 -10   2      443.94      469.15     33.57 o 
  -2 -10   2      603.61      635.54     36.38 o 
  -1 -10   2       14.87        9.16     10.28 o 
   0 -10   2     1427.52     1536.84     87.73 o 
   1 -10   2      616.44      647.94     34.00 o 
   2 -10   2      461.13      512.77     30.37 o 
   3 -10   2     3006.21     2907.29     84.24 o 
   4 -10   2     1276.47     1274.94     47.71 o 
   5 -10   2     1437.51     1458.50     47.03 o 
   6 -10   2     2158.07     2290.53     67.38 o 
   7 -10   2       46.78       61.53     17.95 o 
   8 -10   2     2932.28     3188.27    103.32 o 
   9 -10   2      305.32      249.04     35.33 o 
  10 -10   2      282.93      275.47     28.75 o 
  11 -10   2     2339.09     2289.79     73.44 o 
  12 -10   2      530.42      527.65     39.46 o 
  13 -10   2      419.52      410.84     38.35 o 
  14 -10   2     1057.34     1112.94    154.17 o 
  -7  -9   2       35.33       12.88     18.39 o 
  -6  -9   2      158.37      110.18     20.90 o 
  -5  -9   2       19.44       23.00     14.93 o 
  -4  -9   2       42.58       24.07     13.46 o 
  -3  -9   2      886.61      898.73     36.33 o 
  -2  -9   2       74.82       54.86     13.94 o 
  -1  -9   2      256.03      296.71     20.75 o 
   0  -9   2     2011.29     2051.04     43.90 o 
   1  -9   2       54.93       45.88     10.45 o 
   2  -9   2     2417.76     2339.69     52.86 o 
   3  -9   2     2989.26     2760.02     57.87 o 
   4  -9   2      379.12      337.01     26.89 o 
   5  -9   2     1244.08     1263.61     40.02 o 
   6  -9   2     2088.71     2068.74     52.60 o 
   7  -9   2      105.22      131.89     22.12 o 
   8  -9   2     4230.27     4264.26     99.95 o 
   9  -9   2        2.14       -7.45     10.42 o 
  10  -9   2      772.27      620.73     37.51 o 
  11  -9   2     1770.59     1873.57     65.56 o 
  12  -9   2      105.44       90.10     20.45 o 
  13  -9   2     1472.80     1543.44     78.16 o 
  14  -9   2      804.34      835.99    122.16 o 
  -8  -8   2       10.11       18.86     15.60 o 
  -7  -8   2      133.62      123.21     20.41 o 
  -6  -8   2      679.44      699.33     38.11 o 
  -5  -8   2       65.33       59.87     14.96 o 
  -4  -8   2      654.89      658.95     34.53 o 
  -3  -8   2      148.96      130.28     15.02 o 
  -2  -8   2      412.56      383.00     21.44 o 
  -1  -8   2      645.11      665.17     23.14 o 
   0  -8   2     1563.13     1475.17     30.36 o 
   1  -8   2     1134.40     1157.81     33.93 o 
   2  -8   2     4637.48     4503.78     95.96 o 
   3  -8   2        6.05        5.44      5.15 o 
   4  -8   2     1035.74     1095.87     22.66 o 
   5  -8   2     2453.55     2420.07     41.96 o 
   6  -8   2        3.44        8.31      8.49 o 
   7  -8   2     4769.47     4686.44     85.25 o 
   8  -8   2      954.37      971.15     32.62 o 
   9  -8   2      519.05      483.14     36.14 o 
  10  -8   2     5424.15     5201.53    114.37 o 
  11  -8   2      783.60      761.15     35.59 o 
  12  -8   2     1294.43     1314.57     49.55 o 
  13  -8   2     1320.63     1320.17     56.06 o 
  14  -8   2       28.51       11.99     19.86 o 
  15  -8   2      390.24      403.27     68.97 o 
  -9  -7   2       38.38       67.09     20.41 o 
  -8  -7   2       91.89       67.02     14.94 o 
  -7  -7   2      199.93      208.61     20.31 o 
  -6  -7   2       34.33       46.82     11.38 o 
  -5  -7   2      412.13      430.99     31.14 o 
  -4  -7   2      724.16      739.74     25.15 o 
  -3  -7   2        0.60       -2.46      6.38 o 
  -2  -7   2     2464.45     2544.96     50.18 o 
  -1  -7   2     2176.09     2076.05     49.36 o 
   0  -7   2      607.29      610.34     17.25 o 
   1  -7   2     1904.79     1763.57     29.06 o 
   2  -7   2     1744.12     1638.06     30.54 o 
   3  -7   2       37.99       39.60      7.35 o 
   4  -7   2     5080.92     5420.69     62.46 o 
   5  -7   2     2531.28     2816.70     52.22 o 
   6  -7   2     2440.41     2417.59     45.80 o 
   7  -7   2     4016.56     3855.56     72.56 o 
   8  -7   2      509.15      485.50     23.80 o 
   9  -7   2      681.94      728.66     29.74 o 
  10  -7   2     3119.19     3232.16     70.31 o 
  11  -7   2      557.36      534.85     29.66 o 
  12  -7   2      944.72     1066.52     77.32 o 
  13  -7   2      297.62      294.74     31.22 o 
  14  -7   2       58.11       57.96     20.71 o 
  15  -7   2      425.96      365.78     66.78 o 
 -10  -6   2      146.40      146.88     19.82 o 
  -9  -6   2        0.16       -1.93     10.07 o 
  -8  -6   2      437.34      471.73     29.79 o 
  -7  -6   2      470.32      482.44     26.10 o 
  -6  -6   2      162.05      154.38     17.09 o 
  -5  -6   2     1439.02     1401.17     38.44 o 
  -4  -6   2      990.53     1015.54     39.24 o 
  -3  -6   2      704.43      663.55     21.78 o 
  -2  -6   2     1004.18      942.37     21.52 o 
  -1  -6   2      906.34      842.44     17.96 o 
   0  -6   2      804.97      724.55     15.78 o 
   1  -6   2     3083.38     3070.18     35.33 o 
   2  -6   2      262.53      274.07     10.09 o 
   3  -6   2    10461.39    10657.04    125.24 o 
   4  -6   2     7381.99     7599.50    112.38 o 
   5  -6   2      591.72      600.75     17.48 o 
   6  -6   2     7171.13     7158.35     98.80 o 
   7  -6   2      194.81      159.26      9.82 o 
   8  -6   2     4207.69     4090.27     76.93 o 
   9  -6   2     1189.68     1191.40     58.56 o 
  10  -6   2     1208.63     1309.95     40.59 o 
  11  -6   2     1406.28     1477.52     54.02 o 
  12  -6   2      526.20      532.33     49.33 o 
  13  -6   2       48.93       42.05     17.76 o 
  14  -6   2      596.14      659.10     47.72 o 
  15  -6   2      293.20      312.80     65.50 o 
 -11  -5   2      139.35      168.43     31.24 o 
 -10  -5   2       37.81       42.50     10.48 o 
  -9  -5   2       53.30       39.05     13.24 o 
  -8  -5   2      757.99      730.91     29.80 o 
  -7  -5   2      172.20      156.59     15.69 o 
  -6  -5   2     1739.41     1749.25     50.57 o 
  -5  -5   2      626.45      619.77     21.13 o 
  -4  -5   2        0.91        2.66      4.87 o 
  -3  -5   2     1608.92     1570.86     26.28 o 
  -2  -5   2      477.84      510.10     13.42 o 
  -1  -5   2     4438.74     4717.76     52.59 o 
   0  -5   2    20837.54    20831.51    186.97 o 
   1  -5   2      320.31      236.08      7.26 o 
   2  -5   2    16182.80    16292.13    184.26 o 
   3  -5   2     4448.66     4246.28     53.64 o 
   4  -5   2      887.88     1062.52     22.35 o 
   5  -5   2     2533.04     2583.30     42.60 o 
   6  -5   2      484.08      528.63     14.72 o 
   7  -5   2      251.42      261.48     11.97 o 
   8  -5   2     2651.99     2698.38     44.10 o 
   9  -5   2      933.73      891.24     26.72 o 
  10  -5   2     1133.60     1222.66     39.04 o 
  11  -5   2      853.50      863.60     43.66 o 
  12  -5   2        7.41       17.05     14.37 o 
  13  -5   2      711.90      725.22     46.36 o 
  14  -5   2      891.63      903.27     54.89 o 
 -11  -4   2      143.84      131.02     21.38 o 
 -10  -4   2       67.50       50.62     17.46 o 
  -9  -4   2      599.21      635.93     28.23 o 
  -8  -4   2      190.05      188.99     16.06 o 
  -7  -4   2       36.06       40.50      9.64 o 
  -6  -4   2     1512.86     1571.60     34.21 o 
  -5  -4   2      411.53      418.56     17.59 o 
  -4  -4   2     1876.43     1823.43     25.77 o 
  -3  -4   2     3676.87     3529.62     48.57 o 
  -2  -4   2        0.11        5.52      3.09 o 
  -1  -4   2    11338.73    11498.67    101.76 o 
   0  -4   2     4229.83     4348.13     42.23 o 
   1  -4   2     5555.75     5529.15     57.41 o 
   2  -4   2     9144.41     9124.06    105.42 o 
   3  -4   2     3211.97     3463.87     57.67 o 
   4  -4   2      384.10      301.34     12.94 o 
   5  -4   2    20373.59    21821.49    238.21 o 
   6  -4   2     2053.62     2447.13     37.62 o 
   7  -4   2     3550.71     3600.68     56.15 o 
   8  -4   2     1442.18     1444.79     32.94 o 
   9  -4   2      926.65      931.75     36.12 o 
  10  -4   2     4978.13     5271.06     97.72 o 
  11  -4   2      364.56      396.66     35.37 o 
  12  -4   2      286.66      263.77     29.06 o 
  13  -4   2     1023.34     1061.27     54.84 o 
  14  -4   2      186.70      236.47     52.06 o 
 -12  -3   2      331.13      277.04     33.92 o 
 -11  -3   2        0.07       -4.23     13.05 o 
 -10  -3   2      329.59      309.00     33.67 o 
  -9  -3   2      596.74      639.69     24.49 o 
  -8  -3   2        1.81        3.00      6.30 o 
  -7  -3   2     2288.95     2226.60     41.99 o 
  -6  -3   2      683.31      643.96     19.38 o 
  -5  -3   2      358.28      332.91     12.42 o 
  -4  -3   2     6678.43     6449.43     73.59 o 
  -3  -3   2      621.82      529.17     11.52 o 
  -2  -3   2    11999.47    12221.77    123.45 o 
  -1  -3   2     9015.31     9031.98     83.82 o 
   0  -3   2      475.10      481.35      8.58 o 
   1  -3   2     7290.36     6845.03     70.46 o 
   2  -3   2    15480.83    15194.59    178.35 o 
   3  -3   2      131.59      168.25      9.69 o 
   4  -3   2     3365.14     3388.48     44.18 o 
   5  -3   2     2571.54     2403.70     35.43 o 
   6  -3   2      247.81      272.95     12.66 o 
   7  -3   2     2562.02     2605.99     78.68 o 
   8  -3   2      216.06      261.45     16.46 o 
   9  -3   2      424.50      444.78     26.97 o 
  10  -3   2     5721.88     5866.42    132.01 o 
  11  -3   2      162.61      163.54     21.25 o 
  12  -3   2     1299.76     1241.02     65.78 o 
  13  -3   2      416.96      371.86     45.26 o 
  14  -3   2       14.05      -17.61     26.95 o 
 -13  -2   2      139.71      160.28     28.74 o 
 -12  -2   2       41.56       35.62     16.26 o 
 -11  -2   2      102.34       84.84     17.57 o 
 -10  -2   2      539.93      638.66     38.70 o 
  -9  -2   2      143.33      142.76     15.03 o 
  -8  -2   2     1067.73     1018.64     31.99 o 
  -7  -2   2     2826.20     2671.95     44.99 o 
  -6  -2   2      347.54      393.21     14.00 o 
  -5  -2   2     2634.12     2531.95     40.93 o 
  -4  -2   2     2548.60     2419.57     44.06 o 
  -3  -2   2     3230.42     3372.64     39.73 o 
  -2  -2   2     9544.86     9977.58    103.76 o 
  -1  -2   2       12.85       19.26      2.44 o 
   0  -2   2     9538.22     9486.57    101.46 o 
   1  -2   2     2883.27     2701.29     30.44 o 
   2  -2   2       88.21       66.43      5.38 o 
   3  -2   2     1232.52     1137.67     33.19 o 
   4  -2   2     5042.26     5521.52     82.18 o 
   5  -2   2     2329.29     2651.65     53.22 o 
   6  -2   2     2221.15     2467.18     46.95 o 
   7  -2   2     5488.97     5972.75    101.68 o 
   8  -2   2      139.80      186.61     16.23 o 
   9  -2   2     1765.58     1760.90     89.22 o 
  10  -2   2       95.72      124.65     18.42 o 
  11  -2   2       26.38       24.98     13.79 o 
  12  -2   2      640.46      676.59     42.35 o 
  13  -2   2       95.14       76.42     27.24 o 
  14  -2   2      281.24      248.64     58.36 o 
 -13  -1   2      205.14      154.07     23.78 o 
 -12  -1   2        6.29        1.06     13.21 o 
 -11  -1   2     1009.51     1056.70     91.84 o 
 -10  -1   2      491.26      448.03     32.60 o 
  -9  -1   2      716.38      728.51     27.51 o 
  -8  -1   2     3227.14     3222.02     62.99 o 
  -7  -1   2      418.97      403.44     28.36 o 
  -6  -1   2     5637.77     5643.19     66.67 o 
  -5  -1   2     3773.52     3747.17     46.49 o 
  -4  -1   2      422.17      394.04     18.02 o 
  -3  -1   2     1662.63     1596.21     23.08 o 
  -2  -1   2    18435.51    19696.87    196.55 o 
  -1  -1   2     4169.15     4711.64     55.12 o 
   0  -1   2    33419.30    33025.61    394.66 o 
   1  -1   2     8016.70     8600.84     97.38 o 
   2  -1   2     3270.35     3131.19     45.94 o 
   3  -1   2    12681.98    12465.79    146.70 o 
   4  -1   2     6743.39     7298.37    105.28 o 
   5  -1   2     7448.22     7763.68    102.48 o 
   6  -1   2     2828.98     2854.66     47.50 o 
   7  -1   2      101.80      128.91     12.91 o 
   8  -1   2      282.19      282.85     36.25 o 
   9  -1   2     2688.09     2840.18     64.04 o 
  10  -1   2     1419.08     1445.17     45.04 o 
  11  -1   2      863.90      868.24     44.73 o 
  12  -1   2      227.13      195.51     26.64 o 
  13  -1   2       44.52       52.20     38.06 o 
 -14   0   2      485.88      422.20     40.65 o 
 -13   0   2       42.64       25.40     19.91 o 
 -12   0   2      670.06      638.18     72.89 o 
 -11   0   2      585.25      567.90     37.35 o 
 -10   0   2       40.08       34.00     12.80 o 
  -9   0   2     2327.96     2285.25     62.42 o 
  -8   0   2     2226.30     2352.03     61.38 o 
  -7   0   2     1148.85     1201.08     38.49 o 
  -6   0   2     1862.63     1795.84     42.53 o 
  -5   0   2     4539.83     4631.31     74.11 o 
  -4   0   2     3994.84     3742.72     59.45 o 
  -3   0   2    41363.18    40400.98    455.75 o 
  -2   0   2      239.77      194.15      5.60 o 
  -1   0   2    13797.42    14191.88    160.61 o 
   0   0   2     8452.28     8997.49    111.07 o 
   1   0   2        0.37       -1.81      1.81 o 
   2   0   2    32086.46    32089.39    370.98 o 
   3   0   2     9867.38     9970.84    110.38 o 
   4   0   2      689.93      749.62     13.14 o 
   5   0   2     1927.76     1919.35     30.04 o 
   6   0   2      203.68      220.51      9.43 o 
   7   0   2      323.24      280.53     18.75 o 
   8   0   2      564.30      488.33     25.27 o 
   9   0   2      772.66      821.70     42.05 o 
  10   0   2     1099.71     1163.25     41.77 o 
  11   0   2      357.32      414.17     34.35 o 
  12   0   2        7.20       15.65     17.49 o 
  13   0   2      237.98      186.71     35.73 o 
 -14   1   2       90.77       69.99     20.42 o 
 -13   1   2       24.52       29.98     15.44 o 
 -12   1   2      431.05      419.62     30.06 o 
 -11   1   2      219.56      277.56     27.41 o 
 -10   1   2     1268.75     1203.93     44.74 o 
  -9   1   2     3286.80     3281.73     86.48 o 
  -8   1   2      148.24      174.56     14.84 o 
  -7   1   2     4183.96     4434.22     66.54 o 
  -6   1   2     4737.73     4824.47     78.19 o 
  -5   1   2     3582.70     3958.41     63.91 o 
  -4   1   2    12692.95    12616.47    170.89 o 
  -3   1   2    55334.16    54703.81    807.35 o 
  -2   1   2     2842.26     2965.40     66.64 o 
  -1   1   2    22627.63    24889.27    258.25 o 
   0   1   2    13255.51    14152.09    147.30 o 
   1   1   2     2812.76     2639.27     31.10 o 
   2   1   2     2013.79     1817.47     28.86 o 
   3   1   2       33.96       27.31      3.45 o 
   4   1   2     1722.63     1667.64     30.14 o 
   5   1   2     3067.71     3137.51     41.28 o 
   6   1   2       39.77       27.39      6.06 o 
   7   1   2     3055.67     3135.59     46.94 o 
   8   1   2      612.88      596.55     23.25 o 
   9   1   2      649.68      678.40     32.44 o 
  10   1   2      715.32      646.56     54.60 o 
  11   1   2       84.03       70.55     19.61 o 
  12   1   2      142.79      137.73     34.70 o 
 -14   2   2        0.24       -2.61     14.87 o 
 -13   2   2      987.00     1065.75     57.76 o 
 -12   2   2      399.65      454.23     31.12 o 
 -11   2   2      574.61      521.10     33.03 o 
 -10   2   2     1793.58     1702.57     47.01 o 
  -9   2   2     1381.54     1347.41     43.93 o 
  -8   2   2       50.83       47.69      7.63 o 
  -7   2   2     4326.63     4390.91     65.65 o 
  -6   2   2     1696.71     1677.95     35.28 o 
  -5   2   2     2243.70     2176.26     45.60 o 
  -4   2   2    12911.92    13097.95    203.22 o 
  -3   2   2     5351.94     5719.69     79.62 o 
  -2   2   2     2535.52     2783.25     39.06 o 
  -1   2   2      633.37      800.08     11.64 o 
   0   2   2    11527.27    11527.73    122.02 o 
   1   2   2    13777.35    13317.04    146.41 o 
   2   2   2     2719.57     2642.05     29.67 o 
   3   2   2     2505.12     2577.02     36.07 o 
   4   2   2    10257.95    10960.65    118.76 o 
   5   2   2       33.85       25.56      4.95 o 
   6   2   2     2334.27     2265.46     38.40 o 
   7   2   2      978.55      955.45     28.12 o 
   8   2   2       60.94       70.86      8.76 o 
   9   2   2     1493.74     1581.18     48.52 o 
  10   2   2       30.86       52.13     15.42 o 
  11   2   2       10.11        5.18     15.14 o 
  12   2   2      146.68      158.87     33.97 o 
 -15   3   2      127.18      118.94     26.20 o 
 -14   3   2      304.32      313.28     29.20 o 
 -13   3   2      363.28      392.12     37.71 o 
 -12   3   2        0.62       -4.86      9.87 o 
 -11   3   2      726.05      798.89     30.10 o 
 -10   3   2     2085.21     2231.99     53.03 o 
  -9   3   2       75.34       74.62      9.39 o 
  -8   3   2     9918.54    10232.40    135.57 o 
  -7   3   2     2514.58     2496.29     44.68 o 
  -6   3   2      203.45      196.41     11.60 o 
  -5   3   2    11945.81    12011.36    164.81 o 
  -4   3   2     2443.98     2410.50     39.78 o 
  -3   3   2     3301.21     3139.36     54.60 o 
  -2   3   2     1032.80      964.08     15.14 o 
  -1   3   2      473.17      410.54      8.20 o 
   0   3   2      564.76      735.30     12.12 o 
   1   3   2     2724.49     3063.79     36.04 o 
   2   3   2      105.59       89.06      5.09 o 
   3   3   2     5377.93     5300.16     59.13 o 
   4   3   2     1354.90     1287.13     25.57 o 
   5   3   2       65.30       64.92      7.34 o 
   6   3   2     1387.45     1281.87     31.91 o 
   7   3   2      558.34      566.70     26.23 o 
   8   3   2       18.99       30.90      8.53 o 
   9   3   2      961.34      990.15     27.87 o 
  10   3   2        0.23        2.43     14.05 o 
  11   3   2       33.59       19.84     33.00 o 
 -15   4   2        0.65       -0.25     15.55 o 
 -14   4   2      605.30      660.02     39.45 o 
 -13   4   2      432.14      406.35     25.92 o 
 -12   4   2      606.25      632.96     26.09 o 
 -11   4   2     5384.85     5510.50     82.31 o 
 -10   4   2     1231.78     1258.60     29.75 o 
  -9   4   2     2667.06     2621.46     44.46 o 
  -8   4   2     5374.77     5732.11     76.32 o 
  -7   4   2      198.49      213.83     11.93 o 
  -6   4   2     1401.30     1365.86     31.71 o 
  -5   4   2     7390.62     7689.15    110.20 o 
  -4   4   2      568.37      598.94     19.67 o 
  -3   4   2     8707.35     8460.74    111.99 o 
  -2   4   2      538.80      486.64     13.27 o 
  -1   4   2     1111.96     1308.40     20.38 o 
   0   4   2    11530.72    12349.18    265.54 o 
   1   4   2      330.16      358.28     10.12 o 
   2   4   2     3766.47     3736.77     47.58 o 
   3   4   2     7174.34     7348.73     78.21 o 
   4   4   2       27.16       30.77      5.93 o 
   5   4   2     1469.49     1450.87     30.45 o 
   6   4   2      309.31      277.18     16.77 o 
   7   4   2       23.85       13.20      7.74 o 
   8   4   2      339.16      393.21     20.95 o 
   9   4   2       32.12       31.42     14.40 o 
  10   4   2       46.75       24.50     31.65 o 
  11   4   2      118.84      106.63     31.41 o 
 -15   5   2      391.04      387.09     72.54 o 
 -14   5   2     1037.99     1036.78     67.89 o 
 -13   5   2        2.88       -8.14      9.13 o 
 -12   5   2     2145.77     2200.60     46.35 o 
 -11   5   2     1465.90     1468.62     48.60 o 
 -10   5   2      354.21      373.92     24.20 o 
  -9   5   2     3349.22     3582.82     55.21 o 
  -8   5   2      112.93       93.06      9.45 o 
  -7   5   2     3811.30     3989.14     61.21 o 
  -6   5   2     5291.56     5044.77     71.63 o 
  -5   5   2     1119.52     1181.59     26.13 o 
  -4   5   2     4791.15     4763.49     82.11 o 
  -3   5   2     3676.48     3556.70     56.73 o 
  -2   5   2      205.76      272.62     15.72 o 
  -1   5   2     1226.59     1129.57     17.21 o 
   0   5   2     1147.38     1147.17     29.84 o 
   1   5   2     1973.30     1996.20     38.63 o 
   2   5   2     1823.73     1830.26     29.80 o 
   3   5   2      174.76      190.42     10.17 o 
   4   5   2      102.22      107.41     11.06 o 
   5   5   2      724.51      706.74     24.52 o 
   6   5   2        0.41       -0.30      7.20 o 
   7   5   2      321.98      357.18     20.62 o 
   8   5   2      434.43      482.11     36.16 o 
   9   5   2       24.19       20.33     11.13 o 
  10   5   2       27.93       66.98     27.49 o 
 -15   6   2      882.48      905.55     67.31 o 
 -14   6   2      162.73      159.27     21.70 o 
 -13   6   2      362.66      406.30     22.76 o 
 -12   6   2     1352.78     1462.76     36.31 o 
 -11   6   2      188.34      160.24     15.55 o 
 -10   6   2     1239.45     1226.53     26.97 o 
  -9   6   2     2454.10     2583.03     43.99 o 
  -8   6   2      942.87      828.33     21.26 o 
  -7   6   2     7256.77     7039.41     88.04 o 
  -6   6   2     4292.89     4257.31     56.76 o 
  -5   6   2     2271.74     2392.50     37.61 o 
  -4   6   2     5135.78     5230.95     66.60 o 
  -3   6   2     1540.62     1675.27     30.85 o 
  -2   6   2     4788.13     5032.35     73.62 o 
  -1   6   2     4286.99     4168.08     51.05 o 
   0   6   2       23.00       20.71      4.36 o 
   1   6   2     1348.71     1294.44     21.73 o 
   2   6   2     2897.73     3059.91     43.99 o 
   3   6   2       42.99       47.65      9.05 o 
   4   6   2     1036.89     1074.12     31.39 o 
   5   6   2      445.12      454.56     22.37 o 
   6   6   2      210.30      231.21     17.64 o 
   7   6   2      850.63      890.17     36.14 o 
   8   6   2      109.74      103.92     16.21 o 
   9   6   2      271.13      239.86     23.85 o 
 -15   7   2      611.36      651.17     54.92 o 
 -14   7   2      204.80      187.05     25.56 o 
 -13   7   2      940.27      969.46     34.70 o 
 -12   7   2      219.00      207.33     22.94 o 
 -11   7   2     1051.04     1072.68     26.67 o 
 -10   7   2     3463.56     3674.22     58.53 o 
  -9   7   2        5.80        2.56      6.27 o 
  -8   7   2     3506.91     3613.17     53.69 o 
  -7   7   2     2686.43     2648.90     41.48 o 
  -6   7   2     1466.75     1483.62     32.93 o 
  -5   7   2    10665.95    10785.21    183.46 o 
  -4   7   2     1292.35     1142.13     20.96 o 
  -3   7   2      807.64      748.80     23.88 o 
  -2   7   2      333.02      292.52     10.41 o 
  -1   7   2     1587.19     1552.27     29.08 o 
   0   7   2      455.54      465.31     15.85 o 
   1   7   2     2144.26     2126.23     37.91 o 
   2   7   2      227.98      205.76     13.23 o 
   3   7   2     1999.67     2099.68     55.16 o 
   4   7   2     1074.54     1126.40     36.11 o 
   5   7   2       64.73       46.44     15.91 o 
   6   7   2      377.81      385.53     26.06 o 
   7   7   2      105.43      105.73     19.11 o 
   8   7   2       24.62       41.82     18.63 o 
 -13   8   2      850.73      816.38     46.35 o 
 -12   8   2      140.60      125.74     15.06 o 
 -11   8   2     1800.79     1832.33     48.96 o 
 -10   8   2      474.17      526.60     25.87 o 
  -9   8   2      771.93      801.48     29.17 o 
  -8   8   2     2823.15     2755.44     89.46 o 
  -7   8   2       65.09       68.16     12.17 o 
  -6   8   2     1805.10     1820.83     68.36 o 
  -5   8   2     5495.11     5511.63     91.45 o 
  -4   8   2      115.78       96.70      8.76 o 
  -3   8   2      889.23      888.34     27.44 o 
  -2   8   2     1265.64     1175.83     33.21 o 
  -1   8   2      199.73      198.40     13.61 o 
   0   8   2     1992.05     2074.05     42.22 o 
   1   8   2      853.67      843.23     29.31 o 
   2   8   2        5.16       -1.26      8.01 o 
   3   8   2      509.04      547.67     27.32 o 
   4   8   2      496.60      434.03     30.54 o 
   5   8   2      211.66      184.10     23.10 o 
   6   8   2      231.57      226.45     25.82 o 
   7   8   2        2.08        1.72     16.61 o 
 -13   9   2       27.50       26.58     25.01 o 
 -12   9   2     1067.01     1028.51     62.59 o 
 -11   9   2     2356.86     2405.41     69.71 o 
 -10   9   2       80.59       80.21     13.89 o 
  -9   9   2     4429.14     4501.33    118.62 o 
  -8   9   2     2622.88     2629.42     66.93 o 
  -7   9   2      748.01      794.35     33.18 o 
  -6   9   2     3877.54     3914.38     71.57 o 
  -5   9   2      583.19      581.50     29.50 o 
  -4   9   2       21.55       18.54      7.66 o 
  -3   9   2     2706.35     2713.60     57.95 o 
  -2   9   2      136.10      119.02     14.54 o 
  -1   9   2     1150.59      965.08     32.43 o 
   0   9   2      805.61      794.70     29.95 o 
   1   9   2       10.22       13.42     10.39 o 
   2   9   2     1108.56     1286.80     62.30 o 
   3   9   2        3.01        7.32     12.28 o 
   4   9   2      173.61      204.66     25.70 o 
   5   9   2      122.95      109.34     36.23 o 
   6   9   2       16.36       15.71     18.47 o 
 -14  10   2      339.02      279.76     58.85 o 
 -13  10   2      201.53      319.52     56.16 o 
 -12  10   2     2000.12     1845.64     77.61 o 
 -11  10   2      170.32      107.32     23.78 o 
 -10  10   2     1937.20     1893.98     60.64 o 
  -9  10   2      292.24      333.47     26.43 o 
  -8  10   2      143.99      165.44     20.00 o 
  -7  10   2      734.75      722.43     65.27 o 
  -6  10   2     6902.12     6590.96    114.80 o 
  -5  10   2      264.45      253.07     18.23 o 
  -4  10   2     2333.12     2336.61     54.34 o 
  -3  10   2      562.39      627.05     33.04 o 
  -2  10   2      167.49      141.28     18.39 o 
  -1  10   2     1432.67     1289.42     46.62 o 
   0  10   2        4.64      -11.39     13.52 o 
   1  10   2      107.81      112.71     18.30 o 
   2  10   2       85.11       97.97     22.86 o 
   3  10   2        2.26      -11.63     11.63 o 
   4  10   2       97.94      128.21     28.17 o 
   5  10   2      141.64       99.20     24.95 o 
 -14  11   2       16.09       -4.03     33.18 o 
 -13  11   2     1132.81     1118.84     96.84 o 
 -12  11   2      608.62      603.10     73.85 o 
 -11  11   2       37.49       47.65     31.44 o 
 -10  11   2     2232.01     2252.78     95.00 o 
  -9  11   2     2721.12     2994.57     79.10 o 
  -8  11   2      552.27      567.50     33.64 o 
  -7  11   2     4799.44     4965.73    114.07 o 
  -6  11   2     1297.78     1227.77     46.63 o 
  -5  11   2     1244.63     1200.90     45.37 o 
  -4  11   2      854.44      833.41     39.46 o 
  -3  11   2        5.98       10.14     11.61 o 
  -2  11   2      338.83      387.05     29.94 o 
  -1  11   2      217.09      205.30     30.70 o 
   0  11   2       48.48        0.52     16.36 o 
   1  11   2      224.23      228.38     33.97 o 
   2  11   2       37.52       18.74     15.52 o 
   3  11   2       76.60       68.17     19.41 o 
   4  11   2      174.95      158.29    110.49 o 
 -14  12   2      178.12      152.65     51.21 o 
 -13  12   2      770.92      752.56     88.21 o 
 -12  12   2      119.83      137.37     44.14 o 
 -11  12   2      952.45     1065.11     61.38 o 
 -10  12   2     1899.93     1870.68     79.29 o 
  -9  12   2        1.32       20.19     16.93 o 
  -8  12   2     1112.68     1115.70     46.65 o 
  -7  12   2      521.41      496.18     33.79 o 
  -6  12   2      256.02      245.87     19.56 o 
  -5  12   2      526.26      498.00     33.82 o 
  -4  12   2      105.65       91.55     28.41 o 
  -3  12   2      362.05      281.04     27.13 o 
  -2  12   2      421.42      504.10     43.79 o 
  -1  12   2        0.69        3.66     18.73 o 
   0  12   2      176.96      180.31     31.78 o 
   1  12   2      106.01      127.62     30.78 o 
   2  12   2       18.22        9.84     21.07 o 
   3  12   2       76.89       90.31     26.70 o 
 -14  13   2      452.95      359.48     72.72 o 
 -13  13   2      324.95      308.83     65.78 o 
 -12  13   2      257.15      306.71     64.65 o 
 -11  13   2     1407.74     1640.87    115.58 o 
 -10  13   2       77.48       53.25     28.19 o 
  -9  13   2      140.76      119.04     33.14 o 
  -8  13   2      181.23      167.10     29.91 o 
  -7  13   2       46.74       48.59     17.13 o 
  -6  13   2      820.53      772.65     27.20 o 
  -5  13   2      130.06      152.43     22.68 o 
  -4  13   2       21.35       -6.02     13.61 o 
  -3  13   2      172.34      159.87     29.47 o 
  -2  13   2      239.15      206.88     33.06 o 
  -1  13   2       34.99        8.31     19.38 o 
   0  13   2      180.34      236.05     38.16 o 
   1  13   2       42.17       76.61     41.03 o 
 -13  14   2       14.88       22.42     39.90 o 
 -12  14   2      775.07      644.76     87.93 o 
 -11  14   2      353.77      382.12     69.04 o 
 -10  14   2      145.28      239.65     55.60 o 
  -9  14   2      626.93      642.05     53.99 o 
  -8  14   2       40.40       47.78     24.10 o 
  -7  14   2      345.76      356.80     42.19 o 
  -6  14   2      702.52      610.13     26.26 o 
  -5  14   2        0.62      -15.22     15.51 o 
  -4  14   2      160.57      171.74     26.29 o 
  -3  14   2      170.40      239.93     35.97 o 
  -2  14   2        0.47       -1.74     20.68 o 
  -1  14   2      129.89      165.31     46.90 o 
   0  14   2       75.67       30.84     39.33 o 
 -11  15   2        1.63      -24.69     24.69 o 
 -10  15   2      215.78      145.08     52.77 o 
  -9  15   2      104.33       93.94     48.53 o 
  -8  15   2        1.84      -21.54     21.54 o 
  -7  15   2      296.33      307.86     42.31 o 
  -6  15   2      109.78      104.38     24.27 o 
  -5  15   2       10.35       17.86     24.06 o 
  -4  15   2      228.56      297.70     41.77 o 
  -3  15   2       69.51       52.91     38.90 o 
  -8  16   2      201.61      282.66     66.00 o 
  -7  16   2      392.99      359.48     67.84 o 
   6 -16   3       77.60       36.78     46.19 o 
   7 -16   3      133.29      108.65     50.72 o 
   4 -15   3       61.66      -11.11     33.81 o 
   5 -15   3      172.83      158.94     51.78 o 
   6 -15   3      483.51      366.70     69.60 o 
   7 -15   3       29.12        4.03     36.78 o 
   8 -15   3      570.41      644.83     87.43 o 
   9 -15   3      524.90      655.30     88.35 o 
  10 -15   3        6.45       -9.12     29.99 o 
   2 -14   3       93.28      103.28     40.25 o 
   3 -14   3      221.58      286.60     40.26 o 
   4 -14   3        8.07        6.90     22.75 o 
   5 -14   3      712.86      766.15    120.53 o 
   6 -14   3      707.75      722.78     57.87 o 
   7 -14   3       54.15       13.22     23.81 o 
   8 -14   3     1762.18     1938.58    100.13 o 
   9 -14   3       16.02       18.72     24.36 o 
  10 -14   3       91.59       85.10     30.72 o 
  11 -14   3     1330.20     1491.26    125.27 o 
  12 -14   3       48.55       15.84     42.16 o 
  -2 -13   3       20.77        1.20     34.66 o 
  -1 -13   3      173.34      194.10     50.72 o 
   0 -13   3      243.16      267.38     57.01 o 
   1 -13   3      107.37       61.82     34.94 o 
   2 -13   3      537.40      655.85     80.46 o 
   3 -13   3       65.68       85.83     31.16 o 
   4 -13   3      348.40      315.77     39.47 o 
   5 -13   3      951.21      920.50    117.67 o 
   6 -13   3      146.95      121.13     37.53 o 
   7 -13   3      542.76      590.78     52.24 o 
   8 -13   3      942.96      992.99     64.92 o 
   9 -13   3      186.55      144.48     31.00 o 
  10 -13   3      482.25      663.24     57.88 o 
  11 -13   3      538.40      501.80     73.92 o 
  12 -13   3      412.35      412.82     74.06 o 
  13 -13   3      659.25      544.95     84.67 o 
  -4 -12   3       44.20       16.75     31.48 o 
  -3 -12   3        2.26       -6.90     32.36 o 
  -2 -12   3      187.57      177.49     25.48 o 
  -1 -12   3      262.91      238.97     35.66 o 
   0 -12   3        1.55      -12.63     17.34 o 
   1 -12   3      634.26      656.43     66.00 o 
   2 -12   3      312.08      269.41     34.61 o 
   3 -12   3      384.89      385.31     87.71 o 
   4 -12   3     1646.94     1654.62     72.88 o 
   5 -12   3      190.08      182.59     32.15 o 
   6 -12   3      204.46      230.57     42.12 o 
   7 -12   3      810.98      823.61     55.74 o 
   8 -12   3       19.23       48.83     22.74 o 
   9 -12   3      978.98     1016.33     63.76 o 
  10 -12   3     1158.65     1162.50     68.97 o 
  11 -12   3       21.49        7.97     21.52 o 
  12 -12   3      905.70      956.47     66.56 o 
  13 -12   3      356.15      464.31     76.11 o 
  -5 -11   3      145.77      145.29     29.42 o 
  -4 -11   3      103.15       85.14     24.01 o 
  -3 -11   3      100.56       81.59     19.97 o 
  -2 -11   3      546.87      633.49     38.60 o 
  -1 -11   3       97.50      113.50     25.96 o 
   0 -11   3      728.09      613.80     79.12 o 
   1 -11   3      935.61      973.45     42.43 o 
   2 -11   3       28.20       11.35     14.36 o 
   3 -11   3      226.17      207.24     60.44 o 
   4 -11   3     1268.17     1334.85     92.84 o 
   5 -11   3      106.47       73.46     46.01 o 
   6 -11   3     1975.81     1941.63     78.38 o 
   7 -11   3      168.37      181.99     19.55 o 
   8 -11   3     1932.88     1765.58     75.86 o 
   9 -11   3      333.13      373.23     40.66 o 
  10 -11   3      529.72      592.88     58.78 o 
  11 -11   3     1057.32     1070.48     54.44 o 
  12 -11   3      871.54      836.94     50.36 o 
  13 -11   3        5.55       17.31     19.02 o 
  -6 -10   3      250.54      277.34     88.03 o 
  -5 -10   3      213.89      202.70     28.98 o 
  -4 -10   3       15.91        8.41     13.99 o 
  -3 -10   3      409.53      401.56     66.03 o 
  -2 -10   3      384.21      401.71     40.05 o 
  -1 -10   3      122.30      127.07     18.94 o 
   0 -10   3     1251.00     1251.28     53.06 o 
   1 -10   3      244.67      274.06     30.64 o 
   2 -10   3     1221.04     1217.05     46.01 o 
   3 -10   3     1925.50     2017.14     74.28 o 
   4 -10   3      654.26      695.24     33.43 o 
   5 -10   3     2414.28     2370.71     64.28 o 
   6 -10   3     1066.48     1096.41     39.88 o 
   7 -10   3       52.05       40.96     16.78 o 
   8 -10   3     3366.02     3408.45    108.84 o 
   9 -10   3      923.49      912.17     69.63 o 
  10 -10   3        5.65       -6.11     12.84 o 
  11 -10   3     2413.97     2401.80     77.02 o 
  12 -10   3      132.20       94.17     29.53 o 
  13 -10   3      654.38      609.66     44.51 o 
  -7  -9   3        0.51      -15.52     25.75 o 
  -6  -9   3      373.23      406.16     56.92 o 
  -5  -9   3       34.35       25.93     14.60 o 
  -4  -9   3      161.78      159.95     21.32 o 
  -3  -9   3      531.63      525.77     27.32 o 
  -2  -9   3        7.26      -10.47     10.47 o 
  -1  -9   3     1794.67     1844.21     41.98 o 
   0  -9   3     1677.01     1796.13     43.24 o 
   1  -9   3      207.92      191.65     16.48 o 
   2  -9   3     2053.24     1968.05     47.39 o 
   3  -9   3      845.33      863.91     28.78 o 
   4  -9   3      520.73      515.78     27.55 o 
   5  -9   3     4484.08     4376.50    109.93 o 
   6  -9   3     2368.83     2438.35     60.56 o 
   7  -9   3      926.70      958.05     68.97 o 
   8  -9   3     2471.71     2462.10     70.82 o 
   9  -9   3       11.65       -1.01     10.54 o 
  10  -9   3     2374.46     2377.55     88.56 o 
  11  -9   3     1268.15     1382.80     55.38 o 
  12  -9   3       84.09       42.58     17.66 o 
  13  -9   3     1231.53     1173.84     71.84 o 
  -8  -8   3        0.48        8.37     15.99 o 
  -7  -8   3      347.38      340.20     29.39 o 
  -6  -8   3      441.23      444.87     27.37 o 
  -5  -8   3       34.88       28.12     11.48 o 
  -4  -8   3      468.27      498.19     25.82 o 
  -3  -8   3      301.48      320.61     18.13 o 
  -2  -8   3      203.11      226.36     15.11 o 
  -1  -8   3     1971.61     2032.08     34.72 o 
   0  -8   3        6.95        1.61      5.82 o 
   1  -8   3     1130.81     1158.46     27.79 o 
   2  -8   3     1449.98     1471.71     36.26 o 
   3  -8   3      137.25      142.91     11.15 o 
   4  -8   3     3022.12     3289.22     64.82 o 
   5  -8   3     4242.05     4112.39     72.78 o 
   6  -8   3      130.15      145.97     16.44 o 
   7  -8   3     2768.37     2768.23     60.39 o 
   8  -8   3      447.86      446.62     24.58 o 
   9  -8   3      150.28      161.52     17.38 o 
  10  -8   3     6187.51     6199.59    150.80 o 
  11  -8   3       84.82       90.78     16.23 o 
  12  -8   3     1361.91     1304.40     54.70 o 
  13  -8   3      907.59      864.73     49.93 o 
  14  -8   3        9.57       21.57     31.76 o 
  -9  -7   3       10.26       31.86     14.49 o 
  -8  -7   3      177.14      136.62     31.54 o 
  -7  -7   3      481.35      526.07     28.88 o 
  -6  -7   3        0.59        2.43      9.23 o 
  -5  -7   3      168.78      172.58     16.99 o 
  -4  -7   3      844.39      839.41     26.47 o 
  -3  -7   3      400.79      395.41     18.29 o 
  -2  -7   3     3185.20     3459.88     52.74 o 
  -1  -7   3      389.93      425.58     14.40 o 
   0  -7   3      291.76      314.95     11.92 o 
   1  -7   3     1581.00     1561.79     27.68 o 
   2  -7   3      176.43      174.29      9.63 o 
   3  -7   3     3469.03     3681.09     52.23 o 
   4  -7   3     4173.96     4129.79     60.68 o 
   5  -7   3      366.03      368.03     10.87 o 
   6  -7   3     3158.31     3170.73     63.16 o 
   7  -7   3     3189.47     3111.45     63.76 o 
   8  -7   3      748.10      835.91     30.91 o 
   9  -7   3     1963.21     1973.74     51.10 o 
  10  -7   3     2384.58     2400.36     71.74 o 
  11  -7   3      269.90      268.66     23.33 o 
  12  -7   3     1383.11     1571.87     84.31 o 
  13  -7   3      200.42      193.22     27.71 o 
  14  -7   3      206.67      159.16     46.69 o 
 -10  -6   3      119.20      105.25     18.60 o 
  -9  -6   3       23.63       14.73     11.37 o 
  -8  -6   3      215.46      197.85     26.43 o 
  -7  -6   3      528.05      541.42     26.95 o 
  -6  -6   3      837.35      814.34     30.54 o 
  -5  -6   3      971.28     1041.73     32.57 o 
  -4  -6   3      270.51      253.76     15.27 o 
  -3  -6   3      327.36      333.41     13.79 o 
  -2  -6   3     3257.22     3391.94     45.86 o 
  -1  -6   3       22.58       27.14      4.79 o 
   0  -6   3     4349.96     4354.77     50.26 o 
   1  -6   3     2052.73     2008.49     29.22 o 
   2  -6   3     3066.85     3093.87     44.59 o 
   3  -6   3    14337.91    14717.26    269.72 o 
   4  -6   3     6410.62     6983.12     85.46 o 
   5  -6   3     2182.40     2124.57     38.12 o 
   6  -6   3     6633.00     6875.64    111.28 o 
   7  -6   3       15.58       10.69      7.13 o 
   8  -6   3     2487.84     2536.33     56.48 o 
   9  -6   3     3850.47     3968.22     91.42 o 
  10  -6   3        0.83       -1.83      8.92 o 
  11  -6   3      591.24      535.84     36.73 o 
  12  -6   3      202.79      209.84     26.36 o 
  13  -6   3        4.55       -9.35     15.25 o 
  14  -6   3      639.57      627.64     80.50 o 
 -11  -5   3      248.14      258.08     41.76 o 
 -10  -5   3       34.98       19.05      9.86 o 
  -9  -5   3      422.26      448.44     24.17 o 
  -8  -5   3      810.20      822.47     58.67 o 
  -7  -5   3       18.48        7.78      8.36 o 
  -6  -5   3     2624.79     2651.45     56.27 o 
  -5  -5   3     1616.47     1530.76     34.33 o 
  -4  -5   3       17.54       11.61      5.35 o 
  -3  -5   3     2739.39     2764.69     39.09 o 
  -2  -5   3      841.60      790.65     16.98 o 
  -1  -5   3     3804.80     3820.09     47.46 o 
   0  -5   3     3792.33     4011.14     45.69 o 
   1  -5   3      245.37      271.07     11.19 o 
   2  -5   3    16771.51    17249.87    179.25 o 
   3  -5   3    11821.62    11538.76    133.46 o 
   4  -5   3     1795.96     2017.67     42.11 o 
   5  -5   3     7152.69     6689.17     81.69 o 
   6  -5   3     2175.77     2096.66     33.68 o 
   7  -5   3     1001.64      964.77     24.92 o 
   8  -5   3     2010.88     2176.97     69.11 o 
   9  -5   3     2151.07     2045.41     73.21 o 
  10  -5   3      418.95      481.10     33.11 o 
  11  -5   3      466.46      464.52     35.08 o 
  12  -5   3        1.76        0.89     13.83 o 
  13  -5   3      512.70      541.52     42.33 o 
  14  -5   3      433.81      460.07     71.51 o 
 -12  -4   3      191.23      227.58     31.34 o 
 -11  -4   3      140.43      109.34     23.01 o 
 -10  -4   3       33.17       -2.12     14.14 o 
  -9  -4   3      354.59      364.01     37.78 o 
  -8  -4   3      171.81      155.37     14.46 o 
  -7  -4   3      292.05      331.70     35.24 o 
  -6  -4   3      905.38      906.03     29.24 o 
  -5  -4   3     1652.50     1577.75     33.01 o 
  -4  -4   3      667.78      650.49     13.87 o 
  -3  -4   3     1745.83     1694.32     26.47 o 
  -2  -4   3     1732.55     1884.06     30.73 o 
  -1  -4   3    16883.09    17600.46    158.96 o 
   0  -4   3     3573.74     3756.04     37.79 o 
   1  -4   3     6390.84     6192.19     60.86 o 
   2  -4   3    19963.11    19210.66    211.62 o 
   3  -4   3     6125.85     5961.93     71.47 o 
   4  -4   3     6834.05     6859.40    153.29 o 
   5  -4   3     8187.28     8700.80    102.49 o 
   6  -4   3        3.13       10.98      4.92 o 
   7  -4   3     1488.08     1441.68     31.95 o 
   8  -4   3      558.16      555.93     20.92 o 
   9  -4   3       90.96       99.01     13.45 o 
  10  -4   3     1393.67     1459.19     52.88 o 
  11  -4   3       64.28       33.06     16.04 o 
  12  -4   3      754.03      793.17     47.10 o 
  13  -4   3      849.66      957.34     54.75 o 
  14  -4   3       38.69        5.02     33.25 o 
 -12  -3   3      346.93      367.07     32.19 o 
 -11  -3   3        6.68        4.92     14.41 o 
 -10  -3   3      391.49      401.69     33.57 o 
  -9  -3   3      274.20      249.93     14.92 o 
  -8  -3   3      137.05      135.04     12.20 o 
  -7  -3   3     4033.07     3919.77     62.77 o 
  -6  -3   3      394.33      384.89     15.38 o 
  -5  -3   3       93.12       75.13      7.05 o 
  -4  -3   3     6613.81     6644.14     76.11 o 
  -3  -3   3      162.34      160.17      7.77 o 
  -2  -3   3    10263.46    10227.50     95.53 o 
  -1  -3   3     6932.56     7079.21     67.79 o 
   0  -3   3      939.14      936.51     14.36 o 
   1  -3   3     5231.55     5209.70     54.72 o 
   2  -3   3     1012.97      923.28     14.86 o 
   3  -3   3      614.52      636.89     14.42 o 
   4  -3   3     9442.85     9253.91    118.03 o 
   5  -3   3     3706.29     4093.97     60.55 o 
   6  -3   3     1448.91     1382.17     29.98 o 
   7  -3   3     3111.96     3276.13     68.39 o 
   8  -3   3       55.88       42.48      9.08 o 
   9  -3   3     3675.00     3738.12     85.96 o 
  10  -3   3      865.86      818.99     97.65 o 
  11  -3   3       57.72       63.05     22.99 o 
  12  -3   3      510.14      588.54    108.16 o 
  13  -3   3      368.49      420.22     40.54 o 
  14  -3   3       93.66       77.24     41.81 o 
 -13  -2   3      363.75      451.60     60.63 o 
 -12  -2   3       13.91       30.76     17.60 o 
 -11  -2   3      204.97      250.81     28.48 o 
 -10  -2   3      354.43      412.96     33.93 o 
  -9  -2   3        2.58        1.27      7.58 o 
  -8  -2   3     1574.16     1563.21     30.38 o 
  -7  -2   3     2710.31     2526.17     43.16 o 
  -6  -2   3     1603.61     1748.53     32.45 o 
  -5  -2   3     3445.70     3287.82     49.85 o 
  -4  -2   3       71.06       77.47      9.01 o 
  -3  -2   3     6590.26     6737.06     73.40 o 
  -2  -2   3     2040.28     1842.72     23.24 o 
  -1  -2   3     1466.14     1620.36     23.24 o 
   0  -2   3       74.25       74.03      4.18 o 
   1  -2   3    19186.26    19471.24    197.78 o 
   2  -2   3      822.76      740.34     12.29 o 
   3  -2   3    10130.65     9613.02    117.53 o 
   4  -2   3     4916.90     4653.27     65.14 o 
   5  -2   3       53.00       65.88     11.42 o 
   6  -2   3     5215.56     5149.48     94.87 o 
   7  -2   3      877.19      881.76     26.77 o 
   8  -2   3      110.60      104.38     15.73 o 
   9  -2   3     2683.07     2681.95     70.48 o 
  10  -2   3      288.77      312.98     27.22 o 
  11  -2   3      228.93      272.65     35.57 o 
  12  -2   3      639.27      614.25     53.82 o 
  13  -2   3        0.69      -18.32     25.89 o 
 -13  -1   3       75.01       67.28     18.72 o 
 -12  -1   3       21.76       -2.71     15.13 o 
 -11  -1   3      802.57      878.05     52.77 o 
 -10  -1   3      395.85      362.12     29.29 o 
  -9  -1   3     1237.21     1217.08     37.63 o 
  -8  -1   3     4561.91     4382.12     78.77 o 
  -7  -1   3        1.27        3.43      5.00 o 
  -6  -1   3     3602.04     3574.69     45.32 o 
  -5  -1   3     9771.81     9909.87    110.17 o 
  -4  -1   3     1163.09     1030.47     19.30 o 
  -3  -1   3     4926.25     4828.83     57.76 o 
  -2  -1   3    13075.02    12831.63    122.17 o 
  -1  -1   3      120.58      158.27      5.10 o 
   0  -1   3       88.69      124.67      5.71 o 
   1  -1   3      516.93      510.80      9.59 o 
   2  -1   3      585.44      697.18     23.75 o 
   3  -1   3    17778.72    18000.89    212.48 o 
   4  -1   3        4.40        0.79      2.63 o 
   5  -1   3     3760.89     3650.86     51.39 o 
   6  -1   3     2187.20     2125.11     43.50 o 
   7  -1   3        8.80       -3.42      7.06 o 
   8  -1   3     1724.00     1706.60     51.28 o 
   9  -1   3      935.39      986.22     40.49 o 
  10  -1   3      358.69      302.90     27.73 o 
  11  -1   3      233.14      275.92     30.25 o 
  12  -1   3       13.26        7.79     19.97 o 
  13  -1   3       99.44      151.73     47.68 o 
 -14   0   3      434.96      507.08     43.15 o 
 -13   0   3       12.92       25.05     14.76 o 
 -12   0   3     1078.03     1091.96     63.76 o 
 -11   0   3     1479.25     1503.01     60.25 o 
 -10   0   3       48.80       42.09     12.61 o 
  -9   0   3     2415.59     2223.79     60.84 o 
  -8   0   3      856.39      889.51     34.06 o 
  -7   0   3     3979.11     4087.50     86.07 o 
  -6   0   3     4506.19     4591.00     80.01 o 
  -5   0   3     5224.97     5401.83    101.95 o 
  -4   0   3     3938.35     4004.50     58.62 o 
  -3   0   3     6357.08     6715.18     82.31 o 
  -2   0   3    13744.91    14007.76    152.18 o 
  -1   0   3      918.15      894.18     14.84 o 
   0   0   3    12835.38    12354.56    127.09 o 
   1   0   3     1627.46     1866.78     26.89 o 
   2   0   3    11009.25    11105.49    122.62 o 
   3   0   3     2300.16     2473.04     37.03 o 
   4   0   3     5203.59     4848.65     67.47 o 
   5   0   3     9246.51     9326.16    108.35 o 
   6   0   3       41.92       30.84      6.25 o 
   7   0   3     1565.19     1574.51     47.50 o 
   8   0   3     1621.71     1725.53     53.25 o 
   9   0   3       56.75       44.29     10.73 o 
  10   0   3      406.97      385.94     40.43 o 
  11   0   3      452.96      428.50     35.27 o 
  12   0   3       38.75       45.96     43.15 o 
  13   0   3      368.23      495.23     76.75 o 
 -14   1   3      103.81       89.62     19.62 o 
 -13   1   3      227.05      199.99     23.76 o 
 -12   1   3      596.65      645.90     40.31 o 
 -11   1   3        2.27        1.22     11.36 o 
 -10   1   3      615.58      621.26     33.51 o 
  -9   1   3     1823.91     2018.20     49.09 o 
  -8   1   3        0.05       -1.44      6.19 o 
  -7   1   3     7807.52     7748.73    237.81 o 
  -6   1   3     1860.27     1757.54     44.39 o 
  -5   1   3     1358.86     1593.24     45.89 o 
  -4   1   3     4317.24     4256.38     74.59 o 
  -3   1   3     1770.71     1833.78     28.15 o 
  -2   1   3    18507.62    19135.46    225.81 o 
  -1   1   3    26962.26    26381.57    249.09 o 
   0   1   3     7439.19     7534.96     81.87 o 
   1   1   3    13110.69    13326.51    137.47 o 
   2   1   3     4888.40     4725.48     54.02 o 
   3   1   3     1864.71     1779.12     27.70 o 
   4   1   3     5265.00     5020.95     64.27 o 
   5   1   3     5556.82     6104.34     96.44 o 
   6   1   3       49.44       51.30      7.04 o 
   7   1   3     2672.77     2679.66     46.25 o 
   8   1   3      690.04      645.95     27.39 o 
   9   1   3      718.28      624.43     36.69 o 
  10   1   3      197.70      194.61     30.01 o 
  11   1   3        1.49       -2.05     14.72 o 
  12   1   3      191.40      206.95     36.57 o 
 -15   2   3      310.67      348.53     38.41 o 
 -14   2   3       67.70       54.49     17.66 o 
 -13   2   3      613.41      670.99     43.08 o 
 -12   2   3      532.74      569.22     36.97 o 
 -11   2   3       26.67       22.21     11.28 o 
 -10   2   3     1981.29     1994.61     50.54 o 
  -9   2   3      623.19      581.23     46.70 o 
  -8   2   3     2686.91     2545.25     52.70 o 
  -7   2   3     6828.99     6750.45    110.49 o 
  -6   2   3     2300.46     2670.18     48.73 o 
  -5   2   3    10263.42    10229.05    164.67 o 
  -4   2   3    10202.75    10027.21    158.44 o 
  -3   2   3     1615.56     1736.83     28.25 o 
  -2   2   3    15190.58    16189.96    174.70 o 
  -1   2   3     3998.07     4376.83     49.43 o 
   0   2   3      172.89      246.03      7.05 o 
   1   2   3     6296.46     5982.68     62.87 o 
   2   2   3     1092.94      989.85     17.33 o 
   3   2   3     9112.56     9340.30    115.56 o 
   4   2   3     6145.52     6168.93     85.18 o 
   5   2   3      222.30      238.47     11.48 o 
   6   2   3     2253.56     2252.09     42.27 o 
   7   2   3     1622.32     1617.81     43.03 o 
   8   2   3       21.81       10.07      7.18 o 
   9   2   3     1087.77     1072.53     47.46 o 
  10   2   3       66.38       29.61     16.33 o 
  11   2   3       35.96       10.60     22.66 o 
  12   2   3      125.40      122.12     41.52 o 
 -15   3   3       49.42       25.41     19.56 o 
 -14   3   3      433.96      480.30     39.51 o 
 -13   3   3      835.68      817.03     38.98 o 
 -12   3   3       87.28       71.04     15.45 o 
 -11   3   3     2035.62     2089.33     53.95 o 
 -10   3   3      595.58      563.71     26.29 o 
  -9   3   3      682.08      708.68     22.52 o 
  -8   3   3     4599.37     4537.67     78.68 o 
  -7   3   3     1355.30     1248.72     36.49 o 
  -6   3   3       23.15        8.12      4.60 o 
  -5   3   3    12761.03    13298.08    295.77 o 
  -4   3   3     1113.72     1291.02     24.63 o 
  -3   3   3      346.43      332.70      8.76 o 
  -2   3   3       95.89       88.67      4.25 o 
  -1   3   3      350.59      378.99     10.43 o 
   0   3   3     5807.19     5529.92     58.92 o 
   1   3   3     2795.16     2752.83     36.58 o 
   2   3   3      482.25      382.40     11.83 o 
   3   3   3     6582.96     6420.32     80.84 o 
   4   3   3     2780.88     2893.72     48.82 o 
   5   3   3      724.38      687.44     21.12 o 
   6   3   3     1290.85     1302.72     31.39 o 
   7   3   3      158.45      173.07     15.49 o 
   8   3   3       85.35       56.99     14.53 o 
   9   3   3      456.70      460.53     36.55 o 
  10   3   3       23.22        2.67     14.58 o 
  11   3   3      151.11      123.70     45.06 o 
 -15   4   3       64.36       23.66     20.47 o 
 -14   4   3      730.39      707.76     38.07 o 
 -13   4   3       96.62      101.46     14.28 o 
 -12   4   3      320.69      324.96     21.75 o 
 -11   4   3     1528.50     1625.37     40.69 o 
 -10   4   3     1127.10     1085.59     27.10 o 
  -9   4   3     3453.04     3510.98     65.69 o 
  -8   4   3     7169.54     7215.83    111.98 o 
  -7   4   3     1788.86     1918.90     40.84 o 
  -6   4   3     4217.62     4227.04     67.68 o 
  -5   4   3     5445.53     5943.08     87.36 o 
  -4   4   3     2410.37     2259.66     66.16 o 
  -3   4   3    12856.80    12666.14    150.45 o 
  -2   4   3      616.33      618.32     13.53 o 
  -1   4   3     6429.17     6444.30     92.02 o 
   0   4   3     8566.73     8327.41     91.63 o 
   1   4   3      159.91      174.17      8.77 o 
   2   4   3     5637.40     5303.29     69.34 o 
   3   4   3      292.23      275.88     12.17 o 
   4   4   3       36.31       18.68      6.36 o 
   5   4   3      978.63     1001.88     27.46 o 
   6   4   3     1056.12     1052.00     33.53 o 
   7   4   3       11.16        8.20      8.89 o 
   8   4   3      353.61      345.34     22.09 o 
   9   4   3        0.67       -9.18      9.18 o 
  10   4   3        4.50        7.63     22.28 o 
 -15   5   3      737.45      834.05     50.15 o 
 -14   5   3      720.88      804.63     39.69 o 
 -13   5   3       44.81       44.16     12.85 o 
 -12   5   3     3368.14     3353.83     66.28 o 
 -11   5   3     2335.78     2293.08     44.43 o 
 -10   5   3     1548.02     1593.25     33.80 o 
  -9   5   3     4054.04     3905.08     63.92 o 
  -8   5   3        3.00        2.87      5.09 o 
  -7   5   3     2504.42     2525.76     47.83 o 
  -6   5   3     6488.53     6952.48    103.20 o 
  -5   5   3      677.80      671.44     20.99 o 
  -4   5   3     8042.01     7639.11    466.28 o 
  -3   5   3     1998.11     2186.73     47.94 o 
  -2   5   3      858.21      801.74     14.47 o 
  -1   5   3    11446.28    11766.74    119.59 o 
   0   5   3      994.87      824.25     18.40 o 
   1   5   3     3917.80     3926.43     54.80 o 
   2   5   3     2442.08     2402.01     39.31 o 
   3   5   3      176.52      216.88     13.53 o 
   4   5   3      255.15      224.25     14.81 o 
   5   5   3      848.28      873.79     30.16 o 
   6   5   3       28.84       29.09      9.92 o 
   7   5   3      120.61      133.17     20.52 o 
   8   5   3      235.26      260.04     22.78 o 
   9   5   3       39.07       30.57     13.32 o 
  10   5   3      104.11      145.67     72.65 o 
 -15   6   3     1140.08     1224.84     55.85 o 
 -14   6   3      251.96      250.58     24.59 o 
 -13   6   3      985.75      940.04     34.28 o 
 -12   6   3     1118.13     1124.47     33.79 o 
 -11   6   3        1.44       -4.49      6.42 o 
 -10   6   3      651.65      627.01     21.39 o 
  -9   6   3      584.14      624.54     21.51 o 
  -8   6   3     1239.97     1310.76     30.00 o 
  -7   6   3     5710.36     5774.48     90.91 o 
  -6   6   3     5787.75     5971.83    104.85 o 
  -5   6   3     6335.21     6485.03    110.43 o 
  -4   6   3    11448.69    11965.85    120.93 o 
  -3   6   3      185.81      203.75     11.14 o 
  -2   6   3     5847.93     5819.32     91.40 o 
  -1   6   3     5488.97     5502.68     73.82 o 
   0   6   3      192.64      196.89     11.54 o 
   1   6   3     1025.10      964.47     20.26 o 
   2   6   3      579.73      616.60     18.67 o 
   3   6   3       21.66       13.30      6.60 o 
   4   6   3      670.07      679.40     27.69 o 
   5   6   3      145.98      148.64     16.17 o 
   6   6   3       95.24       88.24     13.83 o 
   7   6   3      227.25      256.61     22.00 o 
   8   6   3       24.02       24.93     12.56 o 
   9   6   3       94.93      117.43     19.76 o 
 -16   7   3      687.02      704.92     69.78 o 
 -15   7   3      395.71      500.46     49.17 o 
 -14   7   3      183.88      203.10     26.43 o 
 -13   7   3      824.43      804.49     35.69 o 
 -12   7   3      444.34      436.19     21.07 o 
 -11   7   3      557.28      581.49     20.51 o 
 -10   7   3     4355.23     4429.43     66.42 o 
  -9   7   3       24.51       20.78      6.54 o 
  -8   7   3     5459.15     5547.01     74.31 o 
  -7   7   3     2699.13     2728.21     52.22 o 
  -6   7   3      117.55      102.54      9.23 o 
  -5   7   3     6586.71     6639.53    127.70 o 
  -4   7   3     2270.23     2305.09     44.65 o 
  -3   7   3       84.91       61.06      8.13 o 
  -2   7   3     2682.29     2608.96     40.17 o 
  -1   7   3      709.40      707.88     19.02 o 
   0   7   3      704.86      626.29     18.41 o 
   1   7   3     1063.37     1029.50     24.68 o 
   2   7   3      178.71      191.93     14.34 o 
   3   7   3      401.95      408.02     33.75 o 
   4   7   3      408.37      416.01     28.85 o 
   5   7   3       42.59       27.66     13.20 o 
   6   7   3      458.86      482.56     39.06 o 
   7   7   3       49.30       52.08     17.25 o 
   8   7   3       93.46       54.62     48.95 o 
 -13   8   3      485.46      524.54     35.35 o 
 -12   8   3      447.68      469.33     39.51 o 
 -11   8   3     1820.25     1765.98     47.55 o 
 -10   8   3        9.64       18.19      9.52 o 
  -9   8   3     1931.05     1836.23     46.17 o 
  -8   8   3      909.85      924.74     35.10 o 
  -7   8   3      113.95      102.63     16.69 o 
  -6   8   3     2126.00     2185.41     56.21 o 
  -5   8   3     1815.35     1815.81     30.96 o 
  -4   8   3       62.24       66.64      7.92 o 
  -3   8   3      686.37      715.54     24.87 o 
  -2   8   3     2210.45     2280.22     65.76 o 
  -1   8   3       93.70       95.74     10.30 o 
   0   8   3     1482.24     1409.21     33.84 o 
   1   8   3      401.09      410.17     19.64 o 
   2   8   3      243.20      228.70     18.70 o 
   3   8   3     1175.45     1224.75     59.59 o 
   4   8   3       91.95      100.27     17.93 o 
   5   8   3      417.20      487.12     84.70 o 
   6   8   3       90.63      152.74     28.82 o 
   7   8   3        4.25        2.55     15.99 o 
 -13   9   3        1.73        1.06     27.73 o 
 -12   9   3     1585.26     1765.81     72.82 o 
 -11   9   3     2342.84     2256.43     98.67 o 
 -10   9   3       17.45       14.18     11.36 o 
  -9   9   3     3241.74     3506.14     82.79 o 
  -8   9   3      522.06      570.42     38.98 o 
  -7   9   3      440.64      442.27     26.74 o 
  -6   9   3     3614.15     3635.06     68.45 o 
  -5   9   3      532.32      545.89     17.75 o 
  -4   9   3      360.82      363.88     20.22 o 
  -3   9   3     1931.38     1925.30     46.80 o 
  -2   9   3      335.59      277.86     19.00 o 
  -1   9   3     1223.67     1281.39     38.20 o 
   0   9   3     1212.12     1230.52     37.85 o 
   1   9   3      207.90      186.28     18.11 o 
   2   9   3      345.04      356.20     28.39 o 
   3   9   3        2.52        2.16     12.12 o 
   4   9   3       46.61       19.59     20.01 o 
   5   9   3       56.59       48.20     19.53 o 
   6   9   3       18.17       15.50     21.47 o 
 -14  10   3      364.71      307.21     58.99 o 
 -13  10   3      677.00      456.32     64.79 o 
 -12  10   3     2067.11     2184.55    124.71 o 
 -11  10   3       79.31      119.34     24.09 o 
 -10  10   3      798.84      769.51     37.37 o 
  -9  10   3      446.59      436.34     29.64 o 
  -8  10   3       55.07       68.26     15.26 o 
  -7  10   3     1431.70     1451.10     48.63 o 
  -6  10   3     1473.40     1430.90     48.03 o 
  -5  10   3      209.67      204.86     17.04 o 
  -4  10   3     1476.71     1562.91     42.91 o 
  -3  10   3      435.06      428.35     28.52 o 
  -2  10   3      909.11      804.05     36.36 o 
  -1  10   3      888.75      865.32     67.06 o 
   0  10   3        5.16       -5.95     15.05 o 
   1  10   3      384.09      382.36     29.69 o 
   2  10   3      151.30      152.70     21.48 o 
   3  10   3        0.02      -12.21     12.21 o 
   4  10   3      263.78      237.65     27.53 o 
   5  10   3       15.98       30.06     20.55 o 
 -14  11   3       49.14       49.44     38.90 o 
 -13  11   3      930.19      960.39     93.44 o 
 -12  11   3      867.87      795.71     82.90 o 
 -11  11   3       89.16      147.27     41.73 o 
 -10  11   3     1002.55      981.73     55.05 o 
  -9  11   3        5.94        7.01     12.10 o 
  -8  11   3      907.02      913.91     39.92 o 
  -7  11   3     2474.89     2474.88     57.23 o 
  -6  11   3      165.78      164.64     17.95 o 
  -5  11   3     1162.70     1143.49     65.90 o 
  -4  11   3      889.47      875.79     61.45 o 
  -3  11   3       97.45      116.29     27.28 o 
  -2  11   3      970.79     1070.80     69.38 o 
  -1  11   3      203.44      150.35     27.31 o 
   0  11   3       93.34      103.64     24.01 o 
   1  11   3      181.87      149.61     39.82 o 
   2  11   3        8.19       -1.83     15.03 o 
   3  11   3        7.07       -5.42     26.60 o 
   4  11   3      102.63       51.31     24.96 o 
 -15  12   3       72.18       95.64     48.74 o 
 -14  12   3      343.33      302.26     64.16 o 
 -13  12   3      734.36      826.34     91.96 o 
 -12  12   3       39.91       46.69     36.36 o 
 -11  12   3      956.81     1101.58     96.63 o 
 -10  12   3     1032.50      916.95     85.87 o 
  -9  12   3      105.12      142.00     21.60 o 
  -8  12   3     2372.48     2241.68     79.48 o 
  -7  12   3      750.77      659.83     37.73 o 
  -6  12   3     1020.70      992.34     30.59 o 
  -5  12   3      418.60      409.87     31.58 o 
  -4  12   3        3.67        3.96     12.27 o 
  -3  12   3      556.12      589.50     37.23 o 
  -2  12   3      451.68      425.36     42.22 o 
  -1  12   3        0.93        5.95     18.67 o 
   0  12   3      191.53      192.75     32.57 o 
   1  12   3       80.57      100.09     28.19 o 
   2  12   3       17.73       15.52     21.59 o 
   3  12   3       97.02       88.22     27.96 o 
 -14  13   3      638.27      556.55     86.23 o 
 -13  13   3      194.76       95.14     43.01 o 
 -12  13   3      325.91      377.10     68.26 o 
 -11  13   3     1052.95      938.95     96.06 o 
 -10  13   3        8.24       45.13     32.75 o 
  -9  13   3      529.20      431.92     67.13 o 
  -8  13   3      179.11      177.35     24.73 o 
  -7  13   3       35.76       20.49     16.08 o 
  -6  13   3      537.74      520.76     23.62 o 
  -5  13   3      153.22      137.30     23.48 o 
  -4  13   3       16.92       33.83     16.46 o 
  -3  13   3      445.49      448.63     67.98 o 
  -2  13   3      125.37      126.64     28.65 o 
  -1  13   3       61.01       53.30     34.31 o 
   0  13   3      144.45      212.65     36.56 o 
   1  13   3       23.21       35.09     37.49 o 
 -13  14   3       25.92       -4.31     37.00 o 
 -12  14   3      948.23     1001.06    104.48 o 
 -11  14   3      100.12      144.80     50.43 o 
 -10  14   3      296.20      342.51     64.37 o 
  -9  14   3      275.54      183.63     52.42 o 
  -8  14   3        1.54       21.93     34.31 o 
  -7  14   3      360.11      355.80     33.89 o 
  -6  14   3      420.54      502.48     24.91 o 
  -5  14   3        0.22       -3.20     15.80 o 
  -4  14   3      202.28      180.45     32.82 o 
  -3  14   3       83.05       81.50     25.88 o 
  -2  14   3        0.21      -20.58     20.58 o 
  -1  14   3      145.92      294.76     59.70 o 
 -11  15   3       21.59       37.77     39.54 o 
 -10  15   3      253.99      297.59     66.07 o 
  -9  15   3      190.37      132.63     47.04 o 
  -8  15   3      194.17      207.33     55.39 o 
  -7  15   3      544.02      537.88     77.53 o 
  -6  15   3        4.18        3.25     12.47 o 
  -5  15   3       18.58       33.74     23.68 o 
  -4  15   3      230.35      219.37     37.66 o 
  -3  15   3        0.06       38.20     37.84 o 
   4 -15   4       45.51       73.14     42.58 o 
   5 -15   4      310.99      282.52     62.46 o 
   6 -15   4      326.30      276.79     63.95 o 
   7 -15   4        1.23      -13.79     38.27 o 
   8 -15   4      510.87      547.71     81.70 o 
   9 -15   4       84.41      102.78     50.86 o 
   3 -14   4      147.31      228.25     45.80 o 
   4 -14   4       47.65       48.71     24.38 o 
   5 -14   4      806.73      821.22     62.30 o 
   6 -14   4      390.79      387.36     46.20 o 
   7 -14   4       70.34       65.36     28.33 o 
   8 -14   4     1089.21     1152.20    108.01 o 
   9 -14   4       86.67       89.40     40.39 o 
  10 -14   4      754.96      738.49     92.10 o 
  11 -14   4     1052.92     1219.49    116.93 o 
  -2 -13   4       54.90       16.06     34.17 o 
   0 -13   4       35.09       40.96     36.08 o 
   1 -13   4       81.86       89.27     36.85 o 
   2 -13   4      444.46      476.48     90.47 o 
   3 -13   4      102.27       83.32     25.43 o 
   4 -13   4      713.20      801.90     57.35 o 
   5 -13   4     1402.19     1536.27    119.33 o 
   6 -13   4       27.57       45.06     24.18 o 
   7 -13   4      958.20     1064.48     67.60 o 
   8 -13   4      234.79      190.90     62.00 o 
   9 -13   4      188.09      166.61     32.58 o 
  10 -13   4     1262.51     1303.31    121.53 o 
  11 -13   4      123.99       73.37     27.61 o 
  12 -13   4      280.19      253.17     61.40 o 
  -4 -12   4       40.22       42.28     23.88 o 
  -3 -12   4        0.01        6.22     19.23 o 
  -2 -12   4      181.34      252.60     39.04 o 
  -1 -12   4      305.07      300.33     40.49 o 
   0 -12   4       64.12       26.60     28.65 o 
   1 -12   4      732.93      752.73     52.92 o 
   2 -12   4      116.99      149.90     26.79 o 
   3 -12   4      389.06      336.32     38.77 o 
   4 -12   4     1196.65     1358.70     93.44 o 
   5 -12   4       51.65       32.82     19.81 o 
   6 -12   4      326.77      382.85     42.25 o 
   7 -12   4      754.39      737.91     54.31 o 
   8 -12   4      174.64      232.71     34.15 o 
   9 -12   4      462.45      561.04     51.92 o 
  10 -12   4     1040.78     1021.24     66.45 o 
  11 -12   4       68.82       39.68     25.77 o 
  12 -12   4     1449.18     1539.43    116.93 o 
  13 -12   4      146.16      199.90     55.25 o 
  -5 -11   4      146.23      130.26     29.53 o 
  -4 -11   4       60.96       28.36     41.31 o 
  -3 -11   4      161.17      212.68     26.47 o 
  -2 -11   4      531.06      548.55     36.52 o 
  -1 -11   4       10.09       14.47     17.57 o 
   0 -11   4     1036.56      977.74     61.97 o 
   1 -11   4      910.08      993.70     55.76 o 
   2 -11   4        0.37       -2.21     24.23 o 
   3 -11   4     1863.10     1867.98     75.20 o 
   4 -11   4     2758.89     2878.21     98.28 o 
   5 -11   4      683.45      643.26     48.01 o 
   6 -11   4     1694.80     1706.92    116.11 o 
   7 -11   4      138.61      115.00     24.57 o 
   8 -11   4      869.33      839.99    101.90 o 
   9 -11   4     1890.73     1983.12     83.57 o 
  10 -11   4       42.45       52.53     24.44 o 
  11 -11   4      767.54      779.34     48.59 o 
  12 -11   4      424.41      454.39     40.55 o 
  13 -11   4       17.34       74.98     42.02 o 
  -6 -10   4      404.10      371.81     39.85 o 
  -5 -10   4      213.66      237.34     27.09 o 
  -4 -10   4        6.13        2.93     13.81 o 
  -3 -10   4      573.55      574.15     41.81 o 
  -2 -10   4      228.30      251.95     25.58 o 
  -1 -10   4      369.88      367.72     28.21 o 
   0 -10   4     2500.46     2669.55     81.47 o 
   1 -10   4      904.99      960.13     39.89 o 
   2 -10   4      982.20      983.49     63.17 o 
   3 -10   4      607.55      661.34     44.04 o 
   4 -10   4      203.19      238.53     30.36 o 
   5 -10   4      899.08      885.00     52.11 o 
   6 -10   4      858.77      852.71     37.28 o 
   7 -10   4      371.58      346.56     36.49 o 
   8 -10   4     1684.83     1729.23    104.65 o 
   9 -10   4      350.10      367.71     42.12 o 
  10 -10   4      737.61      672.46     42.47 o 
  11 -10   4      795.88      794.92     59.74 o 
  12 -10   4       23.42        8.06     16.95 o 
  -7  -9   4       58.21       71.19     21.36 o 
  -6  -9   4      585.45      631.70     38.79 o 
  -5  -9   4       34.33       27.60     14.13 o 
  -4  -9   4      165.88      117.37     42.39 o 
  -3  -9   4      677.81      639.31     34.82 o 
  -2  -9   4        6.38        6.91     11.08 o 
  -1  -9   4     1759.30     1907.98     56.35 o 
   0  -9   4      761.57      802.37     35.44 o 
   1  -9   4       17.88       22.56      9.02 o 
   2  -9   4      945.99      890.42     30.03 o 
   3  -9   4      243.11      247.96     24.17 o 
   4  -9   4     4861.72     4579.07    229.11 o 
   5  -9   4     5343.69     5333.70    111.35 o 
   6  -9   4      379.91      409.10     38.99 o 
   7  -9   4     1534.03     1441.32     88.14 o 
   8  -9   4      974.25      936.03     36.32 o 
   9  -9   4       87.48       74.03     14.40 o 
  10  -9   4     2345.34     2365.63     61.94 o 
  11  -9   4     1264.41     1324.62     46.30 o 
  12  -9   4      348.20      359.32     29.91 o 
  13  -9   4      940.94     1007.84     55.03 o 
  -8  -8   4       34.34       30.69     17.68 o 
  -7  -8   4      369.11      401.47     27.52 o 
  -6  -8   4      176.59      168.09     18.86 o 
  -5  -8   4       12.87       20.23     11.21 o 
  -4  -8   4      549.84      502.70     27.39 o 
  -3  -8   4      171.33      139.39     19.67 o 
  -2  -8   4      974.59      971.27     27.75 o 
  -1  -8   4     2083.52     2095.91     38.33 o 
   0  -8   4        0.61        2.89      7.54 o 
   1  -8   4      904.29      916.36     22.51 o 
   2  -8   4     1166.45     1133.69     27.51 o 
   3  -8   4       52.36       52.28      8.57 o 
   4  -8   4     7218.03     7164.06    234.95 o 
   5  -8   4     2092.55     2093.05     46.15 o 
   6  -8   4      131.53      127.38     13.43 o 
   7  -8   4     2922.25     2750.84     61.69 o 
   8  -8   4      191.92      230.09     22.21 o 
   9  -8   4     3217.95     2910.11     71.40 o 
  10  -8   4     2263.76     2410.44     61.91 o 
  11  -8   4       10.59        4.89     12.37 o 
  12  -8   4      977.07     1026.66     51.94 o 
  13  -8   4      579.15      560.48     53.61 o 
  14  -8   4      116.85      171.61     54.18 o 
  -9  -7   4       21.89       19.98     14.29 o 
  -8  -7   4      253.34      287.67     28.21 o 
  -7  -7   4      820.49      852.63     34.28 o 
  -6  -7   4       46.20       37.53     13.15 o 
  -5  -7   4      612.65      644.75     28.26 o 
  -4  -7   4      327.54      284.41     16.99 o 
  -3  -7   4      858.12      758.18     27.71 o 
  -2  -7   4      964.18      925.20     22.53 o 
  -1  -7   4      349.24      350.45     13.54 o 
   0  -7   4      382.00      422.29     12.88 o 
   1  -7   4     2232.13     2194.33     30.84 o 
   2  -7   4       10.09        7.71      4.64 o 
   3  -7   4     2733.71     2819.31     49.00 o 
   4  -7   4     4479.40     4583.07     70.47 o 
   5  -7   4      801.72      831.93     38.37 o 
   6  -7   4     3395.60     3382.04     67.83 o 
   7  -7   4     2493.35     2487.38     56.47 o 
   8  -7   4       79.72       83.79     12.92 o 
   9  -7   4     2994.72     2759.27     81.03 o 
  10  -7   4     1156.12     1029.74     54.66 o 
  11  -7   4      192.40      182.02     24.16 o 
  12  -7   4      906.94      914.09     49.10 o 
  13  -7   4       19.10       13.62     17.13 o 
  14  -7   4      587.35      606.49     79.37 o 
 -10  -6   4       63.64       69.68     15.89 o 
  -9  -6   4       78.89       58.79     13.75 o 
  -8  -6   4      359.36      403.00     25.06 o 
  -7  -6   4       34.76       35.09     11.03 o 
  -6  -6   4      814.60      790.07     64.99 o 
  -5  -6   4      474.06      407.49     23.11 o 
  -4  -6   4      103.29       81.91      9.92 o 
  -3  -6   4     2077.06     2154.05     34.78 o 
  -2  -6   4     2095.52     2196.59     34.26 o 
  -1  -6   4      302.80      311.88     12.55 o 
   0  -6   4     1914.53     1845.49     27.17 o 
   1  -6   4     2265.12     2117.29     28.91 o 
   2  -6   4      125.47      148.10      9.94 o 
   3  -6   4    11949.47    12443.89    132.02 o 
   4  -6   4        9.79       16.05      9.33 o 
   5  -6   4     2504.74     2370.49     41.70 o 
   6  -6   4     4055.18     3859.12     72.94 o 
   7  -6   4      154.06      137.34     14.33 o 
   8  -6   4     2653.69     2621.77     59.19 o 
   9  -6   4     1449.95     1459.48     43.23 o 
  10  -6   4      706.67      631.55     31.16 o 
  11  -6   4     1207.31     1385.02     55.22 o 
  12  -6   4      105.41       79.84     20.48 o 
  13  -6   4      189.26      170.30     28.34 o 
  14  -6   4      452.93      483.91     72.15 o 
 -11  -5   4      131.30      151.40     32.85 o 
 -10  -5   4        0.36       -3.68      9.38 o 
  -9  -5   4      428.60      442.71     24.19 o 
  -8  -5   4      357.95      383.60     22.85 o 
  -7  -5   4      175.97      164.97     15.46 o 
  -6  -5   4     1832.43     1899.36     45.57 o 
  -5  -5   4      772.02      697.49     22.44 o 
  -4  -5   4      882.75      860.91     27.21 o 
  -3  -5   4     2730.14     2551.66     52.07 o 
  -2  -5   4       49.04       47.66      5.73 o 
  -1  -5   4     3660.53     3465.85     53.22 o 
   0  -5   4     5251.03     5124.33     59.72 o 
   1  -5   4      351.03      377.84      8.70 o 
   2  -5   4     4759.97     4559.96     54.11 o 
   3  -5   4     3164.15     3180.71     48.78 o 
   4  -5   4     1976.62     1947.32     31.28 o 
   5  -5   4     7443.14     7485.17    117.90 o 
   6  -5   4     1160.21     1349.43     35.95 o 
   7  -5   4     1627.44     1575.46     41.00 o 
   8  -5   4     1844.78     1857.09     47.49 o 
   9  -5   4        1.63       -2.29      8.63 o 
  10  -5   4     1203.31     1220.14     49.04 o 
  11  -5   4      631.54      671.87     41.74 o 
  12  -5   4       38.93       39.46     16.77 o 
  13  -5   4      693.39      700.49     48.90 o 
  14  -5   4      286.45      384.66     68.68 o 
 -12  -4   4      167.33      188.46     58.78 o 
 -11  -4   4       18.36        8.83     18.14 o 
 -10  -4   4      134.07      111.04     28.55 o 
  -9  -4   4      670.10      742.18     30.30 o 
  -8  -4   4        6.98        0.30      7.25 o 
  -7  -4   4     2266.00     2251.21     49.43 o 
  -6  -4   4      950.72      936.86     25.96 o 
  -5  -4   4       23.00       16.76      6.46 o 
  -4  -4   4     3720.89     3606.11     47.89 o 
  -3  -4   4     2780.36     2653.55     38.81 o 
  -2  -4   4     2998.48     3093.83     40.31 o 
  -1  -4   4    14343.04    14414.19    147.12 o 
   0  -4   4     2856.73     2991.66     33.64 o 
   1  -4   4     2067.28     1957.33     23.89 o 
   2  -4   4     5989.59     6253.05     71.19 o 
   3  -4   4     2991.37     2967.89     37.96 o 
   4  -4   4    13302.02    14016.31    170.69 o 
   5  -4   4     7759.29     7974.56    106.67 o 
   6  -4   4        1.38       -0.07      4.78 o 
   7  -4   4     3576.99     3537.91     69.10 o 
   8  -4   4     1385.58     1328.63     38.60 o 
   9  -4   4      817.11      780.18     39.10 o 
  10  -4   4     2731.47     2824.95     80.10 o 
  11  -4   4      327.92      275.09     29.82 o 
  12  -4   4      563.85      497.20     40.18 o 
  13  -4   4      726.24      634.79     81.42 o 
  14  -4   4        0.85       -7.92     34.31 o 
 -12  -3   4       78.91      103.31     23.34 o 
 -11  -3   4       55.42       31.85     15.34 o 
 -10  -3   4      543.57      519.71     36.78 o 
  -9  -3   4      100.59      118.31     10.01 o 
  -8  -3   4      236.23      223.86     14.74 o 
  -7  -3   4     1553.02     1560.45     33.21 o 
  -6  -3   4      619.13      646.60     19.44 o 
  -5  -3   4     1200.80      990.42     23.61 o 
  -4  -3   4    11390.04    11857.89    136.31 o 
  -3  -3   4       42.35       44.48      4.24 o 
  -2  -3   4    11478.40    11683.83    116.81 o 
  -1  -3   4    10803.12    10866.54    100.86 o 
   0  -3   4      512.59      456.64      9.72 o 
   1  -3   4     8104.43     7724.23     79.22 o 
   2  -3   4     4532.51     4642.58     54.27 o 
   3  -3   4     7153.07     7480.62     81.91 o 
   4  -3   4     3011.78     2954.75     44.64 o 
   5  -3   4     4402.41     4912.17    102.88 o 
   6  -3   4      446.12      439.66     17.82 o 
   7  -3   4     3177.76     3090.41     54.13 o 
   8  -3   4      672.99      666.03     23.74 o 
   9  -3   4     2886.61     2928.88     96.58 o 
  10  -3   4      384.39      378.58     38.92 o 
  11  -3   4       55.13       49.83     31.02 o 
  12  -3   4      475.75      521.62     41.55 o 
  13  -3   4      122.92      203.58     54.40 o 
 -13  -2   4      319.58      326.20     45.89 o 
 -12  -2   4        2.75        6.41     16.30 o 
 -11  -2   4      216.44      281.14     29.63 o 
 -10  -2   4      437.17      524.91     35.10 o 
  -9  -2   4       47.15       36.88     10.43 o 
  -8  -2   4     3121.69     2961.98     50.54 o 
  -7  -2   4     2112.99     1955.96     43.30 o 
  -6  -2   4     1633.04     1644.73     40.78 o 
  -5  -2   4     6875.08     6778.98     94.58 o 
  -4  -2   4      376.16      368.64     11.58 o 
  -3  -2   4     2661.06     2604.24     31.48 o 
  -2  -2   4     6047.26     5855.87     61.00 o 
  -1  -2   4     2683.73     2940.64     31.31 o 
   0  -2   4     1433.23     1341.82     17.85 o 
   1  -2   4      413.76      430.89      9.02 o 
   2  -2   4      640.10      642.04     13.87 o 
   3  -2   4     4222.51     4686.64     58.62 o 
   4  -2   4     1298.05     1194.03     18.62 o 
   5  -2   4     1320.35     1190.11     21.89 o 
   6  -2   4     3889.58     4108.43     71.50 o 
   7  -2   4      891.36      987.63     39.24 o 
   8  -2   4     1027.00      986.51     43.36 o 
   9  -2   4     4566.86     4681.14    103.95 o 
  10  -2   4      421.94      371.21     38.85 o 
  11  -2   4      618.34      606.55    100.59 o 
  12  -2   4      401.15      393.65     46.54 o 
  13  -2   4        9.02        9.20     31.19 o 
 -13  -1   4       60.12       40.97     19.19 o 
 -12  -1   4      387.22      367.76     33.89 o 
 -11  -1   4      742.34      763.39     42.15 o 
 -10  -1   4       64.29       57.02     15.12 o 
  -9  -1   4     1974.59     1870.15     45.26 o 
  -8  -1   4     2171.58     2076.92     48.87 o 
  -7  -1   4      818.24      891.73     23.41 o 
  -6  -1   4     2876.91     3015.51     40.07 o 
  -5  -1   4     8029.07     8463.76     99.03 o 
  -4  -1   4      629.53      595.39     13.23 o 
  -3  -1   4    29232.37    29002.50    309.11 o 
  -2  -1   4     1158.11     1127.46     15.90 o 
  -1  -1   4     3739.50     3865.88     44.32 o 
   0  -1   4     1365.01     1349.91     18.99 o 
   1  -1   4      785.62     1008.39     17.29 o 
   2  -1   4    13421.18    12843.52    131.69 o 
   3  -1   4     4375.05     4711.17     58.14 o 
   4  -1   4      230.37      214.83      8.29 o 
   5  -1   4     2294.66     2290.25     30.15 o 
   6  -1   4     2297.42     2372.22     38.22 o 
   7  -1   4      359.62      355.39     23.53 o 
   8  -1   4     1471.78     1419.13     55.85 o 
   9  -1   4      320.05      364.36     28.44 o 
  10  -1   4       20.06       28.02     14.51 o 
  11  -1   4      437.62      503.47     48.92 o 
  12  -1   4       49.85       36.45     23.97 o 
  13  -1   4      258.05      300.49     63.87 o 
 -14   0   4      127.84      134.85     27.88 o 
 -13   0   4        8.06       -8.85     15.42 o 
 -12   0   4      845.95      843.71     45.40 o 
 -11   0   4     1034.70      996.94     53.40 o 
 -10   0   4      363.76      357.26     27.60 o 
  -9   0   4     3067.82     2957.79     64.01 o 
  -8   0   4      703.87      628.49     25.70 o 
  -7   0   4     4212.33     4140.08     73.84 o 
  -6   0   4    13528.85    13647.67    192.53 o 
  -5   0   4     2319.60     2830.60     36.22 o 
  -4   0   4     3177.59     3111.56     36.45 o 
  -3   0   4     6717.40     6880.45     78.89 o 
  -2   0   4     5951.49     6389.87     68.02 o 
  -1   0   4     9238.73     8992.91     83.12 o 
   0   0   4     2581.77     2422.54     27.89 o 
   1   0   4     4444.95     4704.41     53.16 o 
   2   0   4     8783.83     9174.55     99.20 o 
   3   0   4     1424.28     1489.85     24.44 o 
   4   0   4      692.82      653.36     15.20 o 
   5   0   4     3952.09     4004.23     53.87 o 
   6   0   4      143.55      133.05     13.55 o 
   7   0   4     2272.35     2218.81     52.45 o 
   8   0   4     1719.68     1758.12     45.18 o 
   9   0   4        0.51       -1.22     10.55 o 
  10   0   4      574.21      609.95     38.43 o 
  11   0   4      235.01      211.20     34.86 o 
  12   0   4        3.77       10.61     32.47 o 
 -14   1   4      137.93      127.83     30.39 o 
 -13   1   4      899.51      956.79     50.45 o 
 -12   1   4     1279.77     1251.17     77.16 o 
 -11   1   4       34.16       30.05     13.27 o 
 -10   1   4     1762.40     1836.53     48.85 o 
  -9   1   4     1608.08     1620.67     42.84 o 
  -8   1   4      856.09      801.61     30.53 o 
  -7   1   4     6329.41     6239.26     99.74 o 
  -6   1   4     4910.89     4785.17     91.44 o 
  -5   1   4       13.67       15.61      4.98 o 
  -4   1   4     7447.82     8200.16     95.94 o 
  -3   1   4     1328.32     1402.47     18.87 o 
  -2   1   4     7421.26     7598.98     95.16 o 
  -1   1   4    11162.55    11472.67    112.25 o 
   0   1   4       43.01       38.95      4.06 o 
   1   1   4     1490.03     1644.12     23.49 o 
   2   1   4     4003.55     4293.11     51.07 o 
   3   1   4      704.20      714.35     16.23 o 
   4   1   4     3349.53     3142.93     45.40 o 
   5   1   4     1548.20     1549.21     28.49 o 
   6   1   4      953.36      937.56     25.29 o 
   7   1   4     2180.47     2264.36     42.39 o 
   8   1   4      155.47      148.60     10.95 o 
   9   1   4      255.78      268.53     27.38 o 
  10   1   4      332.46      334.44     32.12 o 
  11   1   4        1.65       -3.26     16.15 o 
  12   1   4      170.68      113.96     43.50 o 
 -15   2   4      136.45      158.24     28.34 o 
 -14   2   4      140.34      113.66     23.79 o 
 -13   2   4      973.63     1002.89    132.28 o 
 -12   2   4      196.64      231.97     32.31 o 
 -11   2   4      146.55      117.50     15.82 o 
 -10   2   4     1756.56     1790.62     46.87 o 
  -9   2   4       40.59       22.28      8.43 o 
  -8   2   4     2225.31     2290.35     49.08 o 
  -7   2   4     3167.95     3035.16     56.48 o 
  -6   2   4     3881.98     4292.80     80.57 o 
  -5   2   4     1651.65     1638.73     46.75 o 
  -4   2   4     6648.74     6873.37     96.06 o 
  -3   2   4     2735.98     2500.78     44.83 o 
  -2   2   4    10949.63    10679.24    118.50 o 
  -1   2   4     4063.70     4258.79     45.73 o 
   0   2   4      134.59      114.43      6.76 o 
   1   2   4     4843.41     4946.88     54.43 o 
   2   2   4     1646.44     1798.37     27.01 o 
   3   2   4     6847.06     7269.92     83.06 o 
   4   2   4     4670.91     4588.38     68.26 o 
   5   2   4       71.92       60.42      8.44 o 
   6   2   4     2185.73     2123.42     41.76 o 
   7   2   4      445.34      438.98     21.10 o 
   8   2   4      196.05      176.46     14.16 o 
   9   2   4      509.27      552.06     41.71 o 
  10   2   4      110.53      118.21     22.84 o 
  11   2   4       82.66       54.24     27.08 o 
 -15   3   4        5.36        1.08     18.21 o 
 -14   3   4      668.26      701.97     76.93 o 
 -13   3   4     1011.87     1063.67     57.19 o 
 -12   3   4        9.51        0.84     10.43 o 
 -11   3   4     1327.94     1398.55     49.29 o 
 -10   3   4      326.27      338.99     21.45 o 
  -9   3   4      660.51      644.37     36.67 o 
  -8   3   4     2900.68     2703.08     67.20 o 
  -7   3   4      395.60      364.17     18.91 o 
  -6   3   4     3960.31     3903.60     62.98 o 
  -5   3   4     7326.38     7683.65    108.77 o 
  -4   3   4        8.39        7.08      3.89 o 
  -3   3   4     3342.19     3524.42     45.61 o 
  -2   3   4     8884.47     9153.05     96.50 o 
  -1   3   4       63.40       95.43      5.15 o 
   0   3   4     5320.87     5406.13     62.72 o 
   1   3   4     4321.48     4616.34     59.85 o 
   2   3   4     2022.27     2003.70     32.69 o 
   3   3   4     4146.60     4234.98     61.24 o 
   4   3   4     1815.08     1877.00     60.94 o 
   5   3   4     2170.10     2138.42     42.03 o 
   6   3   4     1036.09     1072.80     36.85 o 
   7   3   4       13.55        9.42      8.19 o 
   8   3   4      596.56      592.64     25.97 o 
   9   3   4      258.48      285.36     25.92 o 
  10   3   4        4.00        6.73     20.00 o 
  11   3   4       50.20       61.27     27.83 o 
 -15   4   4      213.92      215.68     30.68 o 
 -14   4   4      968.62      998.29     66.77 o 
 -13   4   4        2.66       -3.21     13.94 o 
 -12   4   4      689.40      771.84     34.28 o 
 -11   4   4     1700.95     1712.62     41.28 o 
 -10   4   4      211.32      188.70     13.11 o 
  -9   4   4     4572.27     4610.43     72.58 o 
  -8   4   4     1504.31     1585.62     36.82 o 
  -7   4   4      860.27     1002.31     25.60 o 
  -6   4   4     3975.24     3847.48     62.32 o 
  -5   4   4      805.56      772.97     19.05 o 
  -4   4   4     2323.13     2449.62     40.14 o 
  -3   4   4     5041.30     5185.99     61.68 o 
  -2   4   4      992.98     1003.94     17.36 o 
  -1   4   4     2141.28     2174.99     28.12 o 
   0   4   4     5680.91     6299.60     77.97 o 
   1   4   4      107.26       75.29      6.87 o 
   2   4   4     4492.66     4501.95     61.92 o 
   3   4   4      237.51      216.40     13.22 o 
   4   4   4        1.63        1.61      5.66 o 
   5   4   4     1497.41     1501.19     40.55 o 
   6   4   4       45.64       54.85     15.03 o 
   7   4   4      202.88      223.71     26.06 o 
   8   4   4       97.07       88.03     19.04 o 
   9   4   4       64.66       61.14     12.87 o 
  10   4   4       37.40       41.81     26.67 o 
 -15   5   4      591.45      658.40     54.51 o 
 -14   5   4      517.37      531.61     34.30 o 
 -13   5   4      289.59      243.79     27.27 o 
 -12   5   4     1532.92     1595.16     46.80 o 
 -11   5   4     1183.25     1130.03     29.12 o 
 -10   5   4      931.86      890.11     24.49 o 
  -9   5   4     2241.21     2022.85     44.94 o 
  -8   5   4       56.15       68.06      9.13 o 
  -7   5   4     4991.10     5051.97     80.53 o 
  -6   5   4     6154.56     6513.66    116.34 o 
  -5   5   4        4.48        1.57      4.88 o 
  -4   5   4     8341.97     8498.11     92.66 o 
  -3   5   4     6417.11     6818.07     80.55 o 
  -2   5   4     3387.89     3225.81     40.41 o 
  -1   5   4     5065.55     5295.87     67.33 o 
   0   5   4      523.69      557.69     15.26 o 
   1   5   4      443.42      456.82     15.00 o 
   2   5   4      569.38      582.71     17.60 o 
   3   5   4      199.03      214.80     14.13 o 
   4   5   4     1103.87     1086.59     29.67 o 
   5   5   4      130.09      117.68     14.18 o 
   6   5   4       31.80       19.62     10.19 o 
   7   5   4      426.21      411.58     25.54 o 
   8   5   4      101.26       98.50     15.73 o 
   9   5   4       60.58       42.99     19.35 o 
 -16   6   4      297.32      365.82     37.78 o 
 -15   6   4     1033.56     1156.13     68.05 o 
 -14   6   4       20.43        1.63     13.63 o 
 -13   6   4     1369.58     1409.45     66.40 o 
 -12   6   4     1198.95     1192.54     40.58 o 
 -11   6   4      400.90      382.41     20.57 o 
 -10   6   4     3404.57     3223.68     57.75 o 
  -9   6   4      220.57      217.96     15.60 o 
  -8   6   4     2273.02     2408.44     48.15 o 
  -7   6   4     6515.50     6708.86    102.50 o 
  -6   6   4      947.23      957.52     56.38 o 
  -5   6   4     9984.69    10226.85    265.38 o 
  -4   6   4     1365.69     1405.14     20.05 o 
  -3   6   4     2223.02     2298.30     37.33 o 
  -2   6   4     3093.42     2865.31     37.15 o 
  -1   6   4     1800.47     1722.00     32.00 o 
   0   6   4      113.73      117.16      8.78 o 
   1   6   4     1571.08     1749.23     40.40 o 
   2   6   4       43.93       57.08      7.66 o 
   3   6   4      418.51      492.64     20.65 o 
   4   6   4     2393.55     2504.51     56.36 o 
   5   6   4        3.73       -7.34      8.54 o 
   6   6   4      287.00      281.18     22.16 o 
   7   6   4      214.14      229.45     21.84 o 
   8   6   4        2.01       16.26     13.68 o 
   9   6   4       79.78       86.72     21.90 o 
 -16   7   4      592.25      653.87     58.22 o 
 -15   7   4      175.76      183.99     24.09 o 
 -14   7   4      456.73      438.54     30.62 o 
 -13   7   4      940.04     1066.46     45.05 o 
 -12   7   4       63.40       60.39     13.29 o 
 -11   7   4     1828.02     1919.35     81.18 o 
 -10   7   4     1571.87     1606.98     42.17 o 
  -9   7   4       67.05       68.56      9.54 o 
  -8   7   4     6835.41     6990.48    157.16 o 
  -7   7   4     2697.62     2737.59     76.41 o 
  -6   7   4     1069.06     1010.99     40.09 o 
  -5   7   4     4674.09     4628.57     62.88 o 
  -4   7   4      926.90      993.95     22.13 o 
  -3   7   4     1301.94     1274.16     37.95 o 
  -2   7   4     4245.38     4239.96     73.50 o 
  -1   7   4     1129.60     1220.34     28.40 o 
   0   7   4      514.04      559.93     19.94 o 
   1   7   4      187.88      212.14     14.60 o 
   2   7   4      149.24      158.87     15.01 o 
   3   7   4      267.23      259.10     22.58 o 
   4   7   4      967.71      990.44     41.11 o 
   5   7   4      151.89      167.63     21.71 o 
   6   7   4      377.18      351.99     29.76 o 
   7   7   4       15.43      -12.25     15.31 o 
   8   7   4       51.23       59.96     23.38 o 
 -14   8   4     1186.93     1261.49    102.36 o 
 -13   8   4      124.90      136.75     21.86 o 
 -12   8   4      137.54      141.35     25.43 o 
 -11   8   4     3254.27     3193.61     99.77 o 
 -10   8   4      535.05      510.15     29.79 o 
  -9   8   4     1747.64     1703.39     51.65 o 
  -8   8   4     3595.96     3650.19     81.96 o 
  -7   8   4        7.61        1.11      7.94 o 
  -6   8   4     2222.20     2259.82     51.27 o 
  -5   8   4      996.28      957.61     24.42 o 
  -4   8   4      119.81      125.81     11.69 o 
  -3   8   4     2340.31     2528.94     62.18 o 
  -2   8   4      129.11      131.15     15.71 o 
  -1   8   4        9.13       14.16      6.91 o 
   0   8   4      968.07     1055.56     29.23 o 
   1   8   4      408.07      436.91     23.84 o 
   2   8   4     1302.38     1348.80     54.92 o 
   3   8   4     1216.35     1222.81     62.50 o 
   4   8   4        7.37        6.97     12.30 o 
   5   8   4      213.94      221.81     25.80 o 
   6   8   4       99.47       61.14     38.23 o 
   7   8   4       15.62        2.76     38.09 o 
 -14   9   4      968.11     1085.66     69.75 o 
 -13   9   4       65.08       48.28     17.30 o 
 -12   9   4     2853.58     2775.03     95.52 o 
 -11   9   4      755.23      675.40     59.98 o 
 -10   9   4     2063.81     2110.19     77.61 o 
  -9   9   4     1464.61     1542.92     78.38 o 
  -8   9   4      150.79      156.33     24.36 o 
  -7   9   4      309.85      290.11     22.67 o 
  -6   9   4     2329.37     2263.95     49.60 o 
  -5   9   4       90.26      110.44      9.75 o 
  -4   9   4      450.25      474.62     22.77 o 
  -3   9   4      638.98      626.52     26.05 o 
  -2   9   4      127.33      116.96     13.75 o 
  -1   9   4     1002.52      997.96     33.93 o 
   0   9   4      396.40      432.08     24.53 o 
   1   9   4       55.93       47.54     16.72 o 
   2   9   4      132.98      170.89     21.86 o 
   3   9   4      184.22      160.86     22.20 o 
   4   9   4      178.81      170.03     34.98 o 
   5   9   4       63.57       58.44     20.59 o 
   6   9   4        2.30        3.76     18.05 o 
 -14  10   4       72.17      120.25     44.21 o 
 -13  10   4      906.68      876.42     83.54 o 
 -12  10   4     1412.41     1369.69     77.07 o 
 -11  10   4       78.58       62.25     25.43 o 
 -10  10   4      510.66      491.78     42.48 o 
  -9  10   4     2738.47     2795.37     93.33 o 
  -8  10   4       40.46       41.05     13.01 o 
  -7  10   4     1300.46     1302.01     36.50 o 
  -6  10   4      264.44      267.32     18.60 o 
  -5  10   4      657.04      648.56     21.97 o 
  -4  10   4     2271.50     2201.79     62.43 o 
  -3  10   4      196.83      210.68     22.29 o 
  -2  10   4      750.06      852.57     37.79 o 
  -1  10   4      887.66      985.87     52.25 o 
   0  10   4       44.63       23.20     17.78 o 
   1  10   4      504.85      542.55     34.93 o 
   2  10   4       67.24       56.10     21.39 o 
   3  10   4       10.29       16.26     14.84 o 
   4  10   4      203.07      216.86     47.92 o 
   5  10   4       14.29       31.77     21.50 o 
 -15  11   4      398.87      397.18     72.58 o 
 -14  11   4      214.70      261.02     58.07 o 
 -13  11   4     1034.75     1088.99     96.27 o 
 -12  11   4      943.68     1004.88     90.40 o 
 -11  11   4      981.05     1023.98    106.14 o 
 -10  11   4     1244.37     1343.52     75.69 o 
  -9  11   4       25.21       20.50     16.87 o 
  -8  11   4      982.64      938.65     51.14 o 
  -7  11   4     1277.29     1161.64     37.80 o 
  -6  11   4        0.79       -4.35      6.15 o 
  -5  11   4     1722.55     1693.94     55.96 o 
  -4  11   4      829.64      831.03     39.61 o 
  -3  11   4      373.22      402.35     30.10 o 
  -2  11   4      440.23      458.39     57.65 o 
  -1  11   4       16.90        5.96     29.28 o 
   0  11   4      154.69      133.12     34.06 o 
   1  11   4      150.34      129.96     28.16 o 
   2  11   4        8.71       23.24     16.01 o 
   3  11   4       62.26       33.64     21.81 o 
 -15  12   4        4.72       15.56     40.74 o 
 -14  12   4      536.31      583.93     83.26 o 
 -13  12   4      658.69      678.29     83.82 o 
 -12  12   4        1.66      -24.97     24.97 o 
 -11  12   4      811.07      824.93     84.88 o 
 -10  12   4      512.16      464.71     73.46 o 
  -9  12   4        3.35       -7.18     15.69 o 
  -8  12   4     1113.19     1130.05     59.63 o 
  -7  12   4      272.38      195.17     37.65 o 
  -6  12   4      894.40      834.61     27.90 o 
  -5  12   4      340.34      388.13     33.61 o 
  -4  12   4       14.37       -0.93     12.94 o 
  -3  12   4      280.69      314.13     29.16 o 
  -2  12   4      218.59      226.46     45.24 o 
  -1  12   4       14.12       14.73     18.20 o 
   0  12   4      227.79      234.74     35.88 o 
   1  12   4       54.16       50.78     26.49 o 
   2  12   4        4.82       12.03     22.19 o 
 -14  13   4      539.95      520.76     83.04 o 
 -13  13   4      151.88      196.01     54.54 o 
 -12  13   4      377.74      341.51     67.41 o 
 -11  13   4      789.66      825.56     89.13 o 
 -10  13   4       60.77       84.95     40.46 o 
  -9  13   4     1132.72     1212.98    157.32 o 
  -8  13   4      335.81      338.23     40.19 o 
  -7  13   4      165.13      155.42     29.65 o 
  -6  13   4      639.25      608.49     26.12 o 
  -5  13   4       61.42       41.60     17.64 o 
  -4  13   4      237.49      206.37     27.34 o 
  -3  13   4      413.40      437.20     44.89 o 
  -2  13   4       15.81       25.72     22.01 o 
  -1  13   4      170.27      189.61     34.33 o 
   0  13   4       91.03       44.21     34.59 o 
   1  13   4        6.84      -19.52     33.03 o 
 -13  14   4       93.37      104.90     50.58 o 
 -12  14   4      999.16     1022.56    106.25 o 
 -11  14   4        4.47      -16.20     32.82 o 
 -10  14   4      273.91      239.51     57.72 o 
  -9  14   4      157.37      147.49     48.53 o 
  -8  14   4       26.84       32.79     22.72 o 
  -7  14   4      178.59      148.84     31.27 o 
  -6  14   4      147.80      118.34     17.19 o 
  -5  14   4        4.45       -0.42     19.12 o 
  -4  14   4      189.83      245.44     36.95 o 
  -3  14   4      103.13       66.24     25.53 o 
  -2  14   4       12.35       -3.28     22.31 o 
  -1  14   4       79.01       64.30     39.75 o 
 -10  15   4      415.21      469.34     78.23 o 
  -9  15   4      135.25      109.99     49.23 o 
  -8  15   4       99.52      126.48     50.65 o 
  -7  15   4      323.13      240.10     43.11 o 
  -6  15   4       16.01       20.20     12.83 o 
  -5  15   4      122.50      103.06     45.13 o 
  -4  15   4       93.69      105.26     42.94 o 
   4 -15   5       18.85       -1.20     33.81 o 
   5 -15   5      384.60      359.84     71.66 o 
   6 -15   5      347.88      445.78     77.39 o 
   7 -15   5        2.18        6.72     38.98 o 
   8 -15   5      363.19      428.45     78.87 o 
   3 -14   5       96.59      128.74     44.00 o 
   4 -14   5      222.22      188.92     41.52 o 
   5 -14   5      575.01      733.27     60.83 o 
   6 -14   5      121.19       97.47     28.99 o 
   7 -14   5      253.07      258.83     41.66 o 
   8 -14   5      574.60      549.13     81.13 o 
   9 -14   5        0.52       17.26     31.34 o 
  10 -14   5     1135.54     1169.84    113.04 o 
   0 -13   5        2.70        5.23     29.00 o 
   1 -13   5      290.11      472.02     69.68 o 
   2 -13   5      369.29      419.11     45.23 o 
   3 -13   5       78.12       73.59     36.29 o 
   4 -13   5     1389.23     1419.37    143.49 o 
   5 -13   5      755.52      800.78     58.65 o 
   6 -13   5        9.53        7.62     20.25 o 
   7 -13   5     1285.00     1279.37     70.93 o 
   8 -13   5      495.63      471.61     51.06 o 
   9 -13   5      491.98      445.81     50.16 o 
  10 -13   5     1013.98     1150.52     74.59 o 
  11 -13   5       90.83      114.95     44.49 o 
  12 -13   5      430.06      444.08     81.42 o 
  -4 -12   5       72.71       91.17     27.23 o 
  -3 -12   5        9.97       17.67     21.91 o 
  -2 -12   5      270.54      344.67     83.26 o 
  -1 -12   5       87.42      115.16     39.90 o 
   0 -12   5       49.24       57.86     33.81 o 
   1 -12   5      405.50      432.77     43.36 o 
   2 -12   5       13.59       -7.25     17.38 o 
   3 -12   5       37.74       33.46     19.17 o 
   4 -12   5     1166.93     1153.12     62.70 o 
   5 -12   5       56.86       51.20     32.75 o 
   6 -12   5     1021.11     1017.47     62.61 o 
   7 -12   5      492.70      540.73     49.40 o 
   8 -12   5       82.17       73.75     33.99 o 
   9 -12   5     1024.32     1015.30     65.54 o 
  10 -12   5      345.23      372.09     46.24 o 
  11 -12   5      401.12      485.87    116.64 o 
  12 -12   5      965.24      976.94    100.45 o 
  13 -12   5      106.63       84.81     47.18 o 
  -5 -11   5       95.75      102.71     47.15 o 
  -4 -11   5        6.99        2.56     19.54 o 
  -3 -11   5      155.62      142.78     23.04 o 
  -2 -11   5      417.14      510.12     51.81 o 
  -1 -11   5        1.11       18.00     23.59 o 
   0 -11   5      407.24      419.04     60.06 o 
   1 -11   5      609.37      651.35    108.76 o 
   2 -11   5      298.90      313.47     44.78 o 
   3 -11   5     3583.16     3776.16    181.76 o 
   4 -11   5       56.59       66.47     19.90 o 
   5 -11   5      679.90      545.96     45.57 o 
   6 -11   5      740.99      742.84     52.80 o 
   7 -11   5       66.79       59.05     20.28 o 
   8 -11   5     1206.46     1274.10     92.10 o 
   9 -11   5     1726.89     1801.62    136.49 o 
  10 -11   5       20.29       24.50     20.80 o 
  11 -11   5     1030.12      989.00     54.92 o 
  12 -11   5      362.12      304.73     64.30 o 
  13 -11   5       22.25       -7.29     37.84 o 
  -6 -10   5      186.18      183.50     30.74 o 
  -5 -10   5      222.26      243.65     54.91 o 
  -4 -10   5       30.12       23.07     16.28 o 
  -3 -10   5      716.76      726.04     39.60 o 
  -2 -10   5      250.83      300.81     55.84 o 
  -1 -10   5      488.38      455.80     35.80 o 
   0 -10   5      935.90      969.53     45.06 o 
   1 -10   5      315.33      344.54     39.08 o 
   2 -10   5      668.43      690.26    124.25 o 
   3 -10   5     1372.28     1369.70    150.85 o 
   4 -10   5      481.73      409.79     37.89 o 
   5 -10   5     2274.60     2332.81     85.43 o 
   6 -10   5      949.46      957.97     39.22 o 
   7 -10   5     1369.59     1354.46     47.00 o 
   8 -10   5     3836.74     3762.32    119.61 o 
   9 -10   5      147.51      126.49     22.08 o 
  10 -10   5      741.84      617.59     55.12 o 
  11 -10   5      945.29      893.06     50.95 o 
  12 -10   5       11.33        8.33     17.77 o 
  -7  -9   5      149.11      123.14     63.70 o 
  -6  -9   5      292.82      269.05     27.85 o 
  -5  -9   5        4.62       -3.12     12.25 o 
  -4  -9   5      486.85      471.25     32.90 o 
  -3  -9   5      541.93      552.11     61.43 o 
  -2  -9   5      216.64      198.65     29.00 o 
  -1  -9   5     1267.57     1248.85     47.19 o 
   0  -9   5      382.32      428.99     30.30 o 
   1  -9   5     2006.15     1963.64    103.44 o 
   2  -9   5     3188.54     3041.56    101.73 o 
   3  -9   5      334.15      329.29     24.41 o 
   4  -9   5     4946.07     5024.36    108.53 o 
   5  -9   5     2885.36     2802.98    111.61 o 
   6  -9   5        2.28        2.96      8.14 o 
   7  -9   5     1702.60     1833.99     50.45 o 
   8  -9   5     2107.19     2007.58     70.98 o 
   9  -9   5        2.56        3.86     10.88 o 
  10  -9   5     1250.67     1127.77     42.60 o 
  11  -9   5      448.09      488.68     35.34 o 
  12  -9   5      341.50      362.08     35.58 o 
  13  -9   5      909.26     1020.44     92.17 o 
  14  -9   5       12.96       14.85     38.27 o 
  -8  -8   5       59.87       60.32     17.64 o 
  -7  -8   5      298.51      288.20     24.07 o 
  -6  -8   5      122.80      147.56     33.99 o 
  -5  -8   5      132.27      119.52     15.98 o 
  -4  -8   5     1266.52     1452.88     41.93 o 
  -3  -8   5      123.57      129.02     14.09 o 
  -2  -8   5     1563.36     1584.86     30.98 o 
  -1  -8   5      981.52     1067.55     25.42 o 
   0  -8   5       56.35       35.77      8.28 o 
   1  -8   5     2161.56     2234.58     39.04 o 
   2  -8   5     1098.98     1109.13     29.52 o 
   3  -8   5     2033.19     1978.88     47.31 o 
   4  -8   5     3186.70     3268.12     83.77 o 
   5  -8   5     1785.63     1694.34     41.84 o 
   6  -8   5      447.31      488.74     22.98 o 
   7  -8   5     3801.73     3826.95     78.65 o 
   8  -8   5       79.79       80.53     13.76 o 
   9  -8   5     1994.27     2003.29     55.15 o 
  10  -8   5     1313.28     1307.43     60.21 o 
  11  -8   5        1.86       -9.28     12.09 o 
  12  -8   5      711.18      643.01     44.49 o 
  13  -8   5      324.09      333.59     60.90 o 
  14  -8   5      340.73      484.54     75.12 o 
  -9  -7   5        4.38        5.30     13.46 o 
  -8  -7   5      216.00      199.04     20.55 o 
  -7  -7   5      343.29      379.30     25.65 o 
  -6  -7   5       88.16      102.14     14.76 o 
  -5  -7   5      804.92      867.41     32.01 o 
  -4  -7   5       47.68       55.02      9.97 o 
  -3  -7   5      469.99      507.67     18.93 o 
  -2  -7   5     1449.22     1417.29     27.70 o 
  -1  -7   5       39.02       34.61      6.08 o 
   0  -7   5     2836.30     2899.17     41.53 o 
   1  -7   5     1668.27     1639.67     29.39 o 
   2  -7   5      618.33      593.58     19.07 o 
   3  -7   5     4850.27     4661.99     70.03 o 
   4  -7   5     2316.95     2184.71     59.17 o 
   5  -7   5        8.96       15.72      6.38 o 
   6  -7   5     2866.04     2962.73     56.75 o 
   7  -7   5     1483.83     1467.65     42.22 o 
   8  -7   5      772.91      771.00     32.32 o 
   9  -7   5     3139.37     2882.35     67.38 o 
  10  -7   5      309.93      291.60     26.54 o 
  11  -7   5      706.30      703.73     42.98 o 
  12  -7   5      690.42      768.78     47.41 o 
  13  -7   5        1.34      -15.00     29.36 o 
  14  -7   5      883.78      913.98     97.05 o 
 -10  -6   5      119.99      138.93     34.83 o 
  -9  -6   5      176.84      154.23     17.86 o 
  -8  -6   5      581.65      620.45     39.95 o 
  -7  -6   5       14.78        5.53      9.30 o 
  -6  -6   5      949.05      982.47     32.65 o 
  -5  -6   5     1244.05     1294.15     54.23 o 
  -4  -6   5      106.75      111.34     11.25 o 
  -3  -6   5     4068.27     4177.05     55.89 o 
  -2  -6   5     1067.89     1093.66     22.65 o 
  -1  -6   5      327.41      345.98     12.63 o 
   0  -6   5     3549.75     3414.13     45.31 o 
   1  -6   5      208.04      204.47      8.65 o 
   2  -6   5     4261.45     4075.52     55.37 o 
   3  -6   5     7494.93     7518.14     93.55 o 
   4  -6   5      220.21      288.58     12.67 o 
   5  -6   5     2108.44     2179.27     47.33 o 
   6  -6   5     4091.87     4340.86     69.29 o 
   7  -6   5       21.87       10.16      7.75 o 
   8  -6   5     2516.32     2639.05     61.19 o 
   9  -6   5     1359.62     1295.47     41.60 o 
  10  -6   5       63.43       53.74     13.35 o 
  11  -6   5     1178.21     1232.32     75.12 o 
  12  -6   5      185.62      197.08     28.20 o 
  13  -6   5      405.63      383.32     65.29 o 
  14  -6   5      252.47      398.25     72.08 o 
 -11  -5   5       96.27       89.45     54.36 o 
 -10  -5   5       14.82       -1.99      9.29 o 
  -9  -5   5      360.04      364.64     27.21 o 
  -8  -5   5       30.31       12.77     10.49 o 
  -7  -5   5      514.54      473.14     23.89 o 
  -6  -5   5     1892.34     1973.84     46.68 o 
  -5  -5   5      418.27      438.69     18.91 o 
  -4  -5   5      948.22      962.38     29.77 o 
  -3  -5   5     2928.55     3052.15     43.02 o 
  -2  -5   5       15.59       17.20      4.60 o 
  -1  -5   5     5210.59     5276.28     62.94 o 
   0  -5   5     5073.19     5038.86     59.73 o 
   1  -5   5       41.11       42.90      4.80 o 
   2  -5   5     7541.91     7411.33     91.70 o 
   3  -5   5     5515.16     5713.98     73.15 o 
   4  -5   5      707.04      635.37     14.27 o 
   5  -5   5     5084.03     5050.72     68.65 o 
   6  -5   5      354.81      305.88     23.68 o 
   7  -5   5     1639.27     1705.23     44.39 o 
   8  -5   5     2170.26     2135.91     57.45 o 
   9  -5   5        0.04        3.32      9.03 o 
  10  -5   5      552.57      498.19     35.89 o 
  11  -5   5      165.03      185.46     25.41 o 
  12  -5   5       79.17       60.82     20.37 o 
  13  -5   5      704.17     1024.26     98.75 o 
 -12  -4   5      192.39      205.42     57.23 o 
 -11  -4   5       32.79       32.74     18.49 o 
 -10  -4   5      174.80      136.03     22.78 o 
  -9  -4   5      759.45      740.69     27.29 o 
  -8  -4   5        0.11       -3.18      7.64 o 
  -7  -4   5     1597.00     1583.14     80.55 o 
  -6  -4   5     1551.17     1558.83     34.57 o 
  -5  -4   5       64.86       76.48      8.84 o 
  -4  -4   5     2488.71     2479.77     44.09 o 
  -3  -4   5      981.29      966.53     21.15 o 
  -2  -4   5     1513.43     1483.22     24.56 o 
  -1  -4   5    10757.64    10759.84    113.81 o 
   0  -4   5     2254.38     2269.50     31.31 o 
   1  -4   5     4861.06     5002.42     51.18 o 
   2  -4   5     6667.46     6205.52     77.72 o 
   3  -4   5     5241.31     5786.21     67.96 o 
   4  -4   5     4484.55     4303.58     52.89 o 
   5  -4   5     3334.68     3633.78     51.83 o 
   6  -4   5      665.47      665.71     26.74 o 
   7  -4   5     3244.78     3325.90     67.96 o 
   8  -4   5      183.29      172.87     17.27 o 
   9  -4   5     1071.82     1045.82     44.37 o 
  10  -4   5      751.17      858.58     60.63 o 
  11  -4   5        4.75       -0.36     13.40 o 
  12  -4   5      372.76      427.65     38.94 o 
  13  -4   5      485.62      518.64     76.82 o 
 -12  -3   5       30.17       -1.36     16.66 o 
 -11  -3   5       33.00       20.64     15.41 o 
 -10  -3   5      528.83      553.98     37.61 o 
  -9  -3   5       12.39       10.36      7.14 o 
  -8  -3   5      803.23      776.75     25.78 o 
  -7  -3   5     1164.61     1183.39     28.36 o 
  -6  -3   5       11.54        5.64      5.36 o 
  -5  -3   5     3596.38     3550.56     55.95 o 
  -4  -3   5     4910.71     4897.66     54.69 o 
  -3  -3   5      688.01      692.23     15.20 o 
  -2  -3   5    11821.42    11951.14    116.26 o 
  -1  -3   5     8529.24     8909.02     84.18 o 
   0  -3   5        9.14       15.19      2.60 o 
   1  -3   5     5982.51     5778.54     62.51 o 
   2  -3   5     1441.52     1457.65     25.41 o 
   3  -3   5     7170.64     7314.88     88.60 o 
   4  -3   5     3635.16     3379.97     47.07 o 
   5  -3   5      151.07      174.83      8.54 o 
   6  -3   5     5316.80     5114.77     77.34 o 
   7  -3   5      301.49      272.08     18.80 o 
   8  -3   5      621.13      683.64     36.23 o 
   9  -3   5      987.52      953.15     58.07 o 
  10  -3   5     1115.74     1206.35    166.80 o 
  11  -3   5      317.39      291.69     31.30 o 
  12  -3   5      888.90     1023.47     56.75 o 
  13  -3   5        2.67       22.49     37.70 o 
 -13  -2   5      289.12      278.18     67.31 o 
 -12  -2   5       34.82       19.07     19.15 o 
 -11  -2   5      271.21      273.17     28.50 o 
 -10  -2   5      469.29      421.86     32.32 o 
  -9  -2   5      279.15      220.15     25.06 o 
  -8  -2   5     1298.49     1153.41     25.63 o 
  -7  -2   5      701.54      646.66     18.75 o 
  -6  -2   5      514.71      501.64     26.21 o 
  -5  -2   5     2998.02     3006.23     44.05 o 
  -4  -2   5     1935.83     1894.41     28.45 o 
  -3  -2   5     1295.22     1330.20     19.88 o 
  -2  -2   5     8862.26     9027.69     84.69 o 
  -1  -2   5      412.26      475.17      9.58 o 
   0  -2   5     1399.20     1351.05     19.18 o 
   1  -2   5     5501.34     5070.58     55.37 o 
   2  -2   5     1053.61      997.63     17.28 o 
   3  -2   5    15529.04    14925.25    154.03 o 
   4  -2   5      894.61      843.92     16.29 o 
   5  -2   5     2474.38     2672.00     38.59 o 
   6  -2   5     3526.68     3618.60     66.49 o 
   7  -2   5      141.99      146.87     14.08 o 
   8  -2   5     3458.40     3332.13    103.22 o 
   9  -2   5     2076.56     2058.21     80.65 o 
  10  -2   5        0.81        7.36     16.07 o 
  11  -2   5      315.95      373.48     43.69 o 
  12  -2   5      198.25      235.98     56.80 o 
  13  -2   5       73.30       66.70     38.76 o 
 -13  -1   5       78.02       34.42     39.01 o 
 -12  -1   5      326.31      350.43     32.95 o 
 -11  -1   5      579.90      578.85     37.23 o 
 -10  -1   5       30.99       31.04     12.51 o 
  -9  -1   5     1794.31     1782.14     43.94 o 
  -8  -1   5     2030.93     1991.80     40.96 o 
  -7  -1   5      426.95      485.39     11.26 o 
  -6  -1   5    10839.22    10803.95    113.28 o 
  -5  -1   5     1729.12     1473.93     33.83 o 
  -4  -1   5     8740.65     8795.88    101.83 o 
  -3  -1   5     4813.34     4827.54     55.03 o 
  -2  -1   5     1568.10     1503.19     20.44 o 
  -1  -1   5      254.90      250.36      7.60 o 
   0  -1   5     6457.21     6512.45     62.47 o 
   1  -1   5      102.77      105.45      5.47 o 
   2  -1   5     5705.01     5671.60     60.10 o 
   3  -1   5       31.82       24.23      4.30 o 
   4  -1   5       28.24       28.82      4.67 o 
   5  -1   5     6325.42     7090.06     86.95 o 
   6  -1   5      786.55      847.50     20.74 o 
   7  -1   5      324.25      306.14     40.92 o 
   8  -1   5      825.62      802.17     36.45 o 
   9  -1   5      507.91      447.98     41.91 o 
  10  -1   5       40.59       26.61     19.38 o 
  11  -1   5      375.39      398.59     45.70 o 
  12  -1   5       20.56        8.63     32.33 o 
 -14   0   5      143.83       83.10     29.76 o 
 -13   0   5      138.23      119.01     28.86 o 
 -12   0   5      772.24      865.54     57.59 o 
 -11   0   5      856.83      817.39     41.78 o 
 -10   0   5      676.93      671.20     42.36 o 
  -9   0   5     3171.92     3084.03     65.65 o 
  -8   0   5      117.73      104.55     12.48 o 
  -7   0   5     2369.25     2420.08     42.01 o 
  -6   0   5      339.68      343.87     12.36 o 
  -5   0   5        0.80        3.23      2.25 o 
  -4   0   5     3313.87     3222.58     51.57 o 
  -3   0   5     5244.26     5440.26     70.17 o 
  -2   0   5     2122.05     2245.04     28.30 o 
  -1   0   5     2982.56     3426.48     36.08 o 
   0   0   5      415.68      497.27     12.10 o 
   1   0   5    10009.18     9970.77    106.19 o 
   2   0   5    10797.98    10290.41    109.96 o 
   3   0   5        4.36       20.98      4.36 o 
   4   0   5     1220.48     1084.59     21.92 o 
   5   0   5     4473.92     4804.55     64.11 o 
   6   0   5        9.67        5.68      6.18 o 
   7   0   5     1553.40     1529.68     35.24 o 
   8   0   5      568.66      620.29     54.60 o 
   9   0   5      104.57       84.95     18.36 o 
  10   0   5      723.07      721.18     54.57 o 
  11   0   5       45.76       46.32     35.90 o 
  12   0   5      117.82      133.27     46.69 o 
 -14   1   5       52.11        0.28     25.08 o 
 -13   1   5      772.74      787.46     57.27 o 
 -12   1   5      669.90      614.67     48.42 o 
 -11   1   5      136.13      118.42     16.26 o 
 -10   1   5     1834.46     1847.88     48.95 o 
  -9   1   5      482.45      516.22     24.81 o 
  -8   1   5      476.10      410.84     20.49 o 
  -7   1   5     6122.65     6011.85     97.03 o 
  -6   1   5      408.77      512.06     18.63 o 
  -5   1   5    12707.54    12785.39    169.27 o 
  -4   1   5    11704.29    11319.23    125.54 o 
  -3   1   5     1554.13     1797.41     28.42 o 
  -2   1   5    14465.59    14777.41    143.20 o 
  -1   1   5     8977.64     8856.43     89.18 o 
   0   1   5      385.87      375.48      8.95 o 
   1   1   5    11641.46    11639.77    124.28 o 
   2   1   5     5831.44     6156.82     71.00 o 
   3   1   5     1428.21     1411.11     25.98 o 
   4   1   5     4843.87     4893.55     65.79 o 
   5   1   5      497.56      484.02     17.41 o 
   6   1   5     1059.00      949.66     25.20 o 
   7   1   5     1423.50     1531.89     34.08 o 
   8   1   5        8.20       16.91      7.25 o 
   9   1   5      549.96      574.82     54.60 o 
  10   1   5      327.48      318.48     50.69 o 
  11   1   5        5.61        4.17     27.37 o 
 -15   2   5      155.64      199.79     30.91 o 
 -14   2   5      137.57      120.84     29.54 o 
 -13   2   5     1379.39     1416.93     96.63 o 
 -12   2   5      103.90       92.56     19.20 o 
 -11   2   5      947.01     1011.61     36.24 o 
 -10   2   5     2489.19     2493.44     57.51 o 
  -9   2   5       11.11        4.77      7.27 o 
  -8   2   5     3071.62     2868.49     57.03 o 
  -7   2   5     1443.71     1299.52     32.11 o 
  -6   2   5     4818.08     5018.03     91.23 o 
  -5   2   5     8945.02     8904.62    145.38 o 
  -4   2   5      753.80      763.17     13.77 o 
  -3   2   5     1720.51     1699.10     27.14 o 
  -2   2   5    12241.96    12289.85    120.47 o 
  -1   2   5     3087.55     3251.34     37.73 o 
   0   2   5     2728.54     2524.64     31.70 o 
   1   2   5     4663.12     4457.32     71.50 o 
   2   2   5      149.27      125.65      8.05 o 
   3   2   5      629.74      540.72     14.91 o 
   4   2   5     4465.94     4512.89     68.89 o 
   5   2   5      155.61      165.08     12.37 o 
   6   2   5     1493.68     1485.37     44.28 o 
   7   2   5      169.06      204.91     17.18 o 
   8   2   5      248.87      233.86     21.48 o 
   9   2   5      705.57      667.49     41.91 o 
  10   2   5       27.42       36.24     18.42 o 
  11   2   5      139.58      113.80     31.69 o 
 -15   3   5       20.24       28.65     19.23 o 
 -14   3   5      866.00      837.69     92.70 o 
 -13   3   5      225.62      203.66     26.42 o 
 -12   3   5        7.81       -0.90     13.19 o 
 -11   3   5     1022.17      913.74     41.10 o 
 -10   3   5      226.17      227.31     18.54 o 
  -9   3   5      974.20      850.05     28.55 o 
  -8   3   5     2417.45     2537.32     51.85 o 
  -7   3   5        1.05        3.96      4.80 o 
  -6   3   5     1634.49     1639.11     33.20 o 
  -5   3   5     9178.61     9274.34    128.63 o 
  -4   3   5      194.69      258.06      7.10 o 
  -3   3   5    11069.66    11570.80    129.25 o 
  -2   3   5     7931.71     8058.72     81.77 o 
  -1   3   5      304.86      320.21      9.34 o 
   0   3   5     5048.54     4551.02     59.24 o 
   1   3   5     2051.28     2014.39     32.74 o 
   2   3   5     2794.75     2768.37     42.35 o 
   3   3   5     2637.33     2733.25     47.56 o 
   4   3   5      360.04      445.39     18.04 o 
   5   3   5     1156.60     1296.16     32.06 o 
   6   3   5      841.39      762.28     34.05 o 
   7   3   5      163.66      138.35     15.18 o 
   8   3   5      819.83      789.12     40.10 o 
   9   3   5      110.37       88.67     13.00 o 
  10   3   5       24.51       27.59     35.51 o 
 -15   4   5      403.64      404.11     47.30 o 
 -14   4   5      744.72      736.97     53.18 o 
 -13   4   5       28.39       24.61     15.69 o 
 -12   4   5      924.78      966.41     43.71 o 
 -11   4   5     2365.96     2235.61     64.25 o 
 -10   4   5      661.31      677.32     27.63 o 
  -9   4   5     2107.55     2146.60     68.25 o 
  -8   4   5      961.09     1098.69     33.80 o 
  -7   4   5     3415.96     3422.72     58.47 o 
  -6   4   5     6231.53     6486.06     95.56 o 
  -5   4   5      407.03      468.91     16.91 o 
  -4   4   5     8892.46     8994.79     92.11 o 
  -3   4   5     5072.15     4870.82     59.70 o 
  -2   4   5      498.01      497.04     10.19 o 
  -1   4   5     4907.33     5025.48     63.99 o 
   0   4   5     2802.47     2896.39     48.94 o 
   1   4   5      760.49      723.10     18.18 o 
   2   4   5     1743.26     1724.83     31.84 o 
   3   4   5     1251.34     1249.01     29.85 o 
   4   4   5      236.54      223.90     14.97 o 
   5   4   5      490.46      501.63     33.89 o 
   6   4   5        0.60       -3.94      8.49 o 
   7   4   5      148.62      159.87     18.52 o 
   8   4   5      425.32      452.59     28.06 o 
   9   4   5       24.81       16.78     13.06 o 
  10   4   5       82.63       72.88     30.07 o 
 -15   5   5      582.19      544.41     51.16 o 
 -14   5   5      164.39      166.61     26.04 o 
 -13   5   5     1162.31     1252.81     74.58 o 
 -12   5   5     1793.35     1789.38     58.61 o 
 -11   5   5      252.86      259.83     20.41 o 
 -10   5   5     1909.55     1863.43     68.85 o 
  -9   5   5     1834.31     1923.20     42.61 o 
  -8   5   5      391.98      364.43     17.61 o 
  -7   5   5     4844.27     5203.62    160.91 o 
  -6   5   5     2314.94     2286.22     48.78 o 
  -5   5   5       99.28       77.40      8.76 o 
  -4   5   5    14071.54    14016.08    155.72 o 
  -3   5   5     3877.93     3946.01     51.44 o 
  -2   5   5     2560.82     2567.20     37.30 o 
  -1   5   5     3967.46     3970.24     54.27 o 
   0   5   5       92.55       99.88      7.97 o 
   1   5   5     2449.56     2398.44     39.80 o 
   2   5   5      543.29      543.10     17.58 o 
   3   5   5       66.66       72.45      9.78 o 
   4   5   5      294.49      290.70     19.78 o 
   5   5   5       70.00       45.82     11.61 o 
   6   5   5       84.96       64.52     12.60 o 
   7   5   5      216.75      214.93     20.63 o 
   8   5   5       38.56       13.26     11.73 o 
   9   5   5       49.00       33.52     17.99 o 
 -16   6   5      432.07      478.01     36.74 o 
 -15   6   5      572.27      552.91     36.85 o 
 -14   6   5       99.31       88.54     21.62 o 
 -13   6   5     1459.60     1540.05     56.70 o 
 -12   6   5     2284.67     2171.94     74.02 o 
 -11   6   5       67.04       44.55     11.86 o 
 -10   6   5     1488.64     1481.38     56.77 o 
  -9   6   5      290.48      272.04     19.44 o 
  -8   6   5     2323.23     2364.07     47.16 o 
  -7   6   5     7007.86     7036.33    156.60 o 
  -6   6   5      139.74      159.95     12.32 o 
  -5   6   5     9024.16     8754.91     99.92 o 
  -4   6   5     5141.76     5298.75     65.80 o 
  -3   6   5      532.57      541.39     15.56 o 
  -2   6   5     6000.57     5970.13     77.51 o 
  -1   6   5     1251.64     1032.64     23.83 o 
   0   6   5     1044.82      918.21     24.91 o 
   1   6   5     1298.54     1306.74     28.26 o 
   2   6   5        1.62       -0.53      6.55 o 
   3   6   5       60.91       65.77     10.40 o 
   4   6   5       82.47       72.34     13.09 o 
   5   6   5       38.47       50.93     13.33 o 
   6   6   5      342.02      344.49     29.53 o 
   7   6   5      174.37      125.62     24.53 o 
   8   6   5        4.60       -7.08     19.59 o 
 -16   7   5      529.59      545.44     71.66 o 
 -15   7   5       20.14       14.99     15.94 o 
 -14   7   5      956.31      867.62     39.59 o 
 -13   7   5      930.81     1019.47     45.51 o 
 -12   7   5       51.32       42.11     13.03 o 
 -11   7   5     2802.62     2882.16    124.03 o 
 -10   7   5      507.12      575.13     39.79 o 
  -9   7   5      925.43      873.52     62.67 o 
  -8   7   5     6437.65     6394.75    145.92 o 
  -7   7   5     1986.10     2004.22    141.47 o 
  -6   7   5      762.00      816.83     35.22 o 
  -5   7   5     3450.44     3680.60     51.12 o 
  -4   7   5        1.34        3.18      4.36 o 
  -3   7   5     1589.99     1500.12     42.70 o 
  -2   7   5     2089.16     1918.98     51.51 o 
  -1   7   5       25.60       22.77     11.23 o 
   0   7   5      222.61      241.03     14.91 o 
   1   7   5       25.37       29.80      8.23 o 
   2   7   5        4.29        2.41      7.77 o 
   3   7   5      664.34      649.35     34.41 o 
   4   7   5       58.26       44.88     21.68 o 
   5   7   5      208.42      167.27     21.74 o 
   6   7   5      203.57      212.41     38.15 o 
   7   7   5        8.59        6.93     18.92 o 
 -15   8   5      269.27      195.23     52.27 o 
 -14   8   5     1069.71     1033.53     80.29 o 
 -13   8   5      208.52      223.54     25.96 o 
 -12   8   5      217.12      294.06     34.31 o 
 -11   8   5     2463.68     2424.53     84.66 o 
 -10   8   5      173.94      182.77     25.88 o 
  -9   8   5     1819.86     1896.30     97.76 o 
  -8   8   5     1805.02     1835.96     93.65 o 
  -7   8   5       21.05       28.52     11.99 o 
  -6   8   5     1078.21     1098.18     33.19 o 
  -5   8   5     1277.27     1312.59     30.36 o 
  -4   8   5     1077.54     1098.31     47.97 o 
  -3   8   5     1837.00     1722.58     93.17 o 
  -2   8   5      543.74      564.96     33.83 o 
  -1   8   5      677.07      639.60     31.70 o 
   0   8   5     1741.29     1660.32     43.84 o 
   1   8   5      144.89      120.05     14.84 o 
   2   8   5      839.42      932.05     51.96 o 
   3   8   5      328.73      367.81     29.52 o 
   4   8   5       24.95        9.28     13.85 o 
   5   8   5      139.76      115.84     23.70 o 
   6   8   5       55.14       58.17     37.63 o 
 -15   9   5     1108.50     1148.05     96.48 o 
 -14   9   5      695.40      675.92     42.41 o 
 -13   9   5      331.70      307.64     37.26 o 
 -12   9   5     2991.16     2762.48     98.92 o 
 -11   9   5       52.42       41.84     17.95 o 
 -10   9   5      973.93     1033.43     66.63 o 
  -9   9   5     1595.97     1579.68    128.39 o 
  -8   9   5      118.77      103.39     20.95 o 
  -7   9   5     1113.13     1021.78     64.97 o 
  -6   9   5      697.11      693.96     60.25 o 
  -5   9   5       76.47       69.50     12.48 o 
  -4   9   5     1137.55     1212.22     41.31 o 
  -3   9   5      845.49      821.63     64.38 o 
  -2   9   5       86.77       67.43     18.16 o 
  -1   9   5      813.86      790.61     35.33 o 
   0   9   5      252.27      206.76     28.65 o 
   1   9   5       33.77       45.94     14.76 o 
   2   9   5      452.61      525.61     34.17 o 
   3   9   5      155.33      123.44     20.57 o 
   4   9   5       94.23       47.14     17.48 o 
   5   9   5       38.93       52.94     21.18 o 
 -14  10   5        0.17        4.17     21.56 o 
 -13  10   5      640.76      684.88     52.55 o 
 -12  10   5     2191.89     2217.88    101.68 o 
 -11  10   5       43.87       57.76     21.21 o 
 -10  10   5     1021.88      990.76     77.95 o 
  -9  10   5      199.65      195.43     35.76 o 
  -8  10   5      327.58      286.61     32.02 o 
  -7  10   5      466.24      497.02     27.47 o 
  -6  10   5      116.24      113.80      9.21 o 
  -5  10   5      582.32      549.22     23.28 o 
  -4  10   5      780.99      792.14     36.97 o 
  -3  10   5      101.31       88.23     15.93 o 
  -2  10   5      895.90      916.36     46.68 o 
  -1  10   5      729.97      676.67     46.40 o 
   0  10   5       29.96       44.90     20.59 o 
   1  10   5      275.74      334.60     29.66 o 
   2  10   5       35.54       29.86     15.07 o 
   3  10   5       34.66       20.79     15.64 o 
   4  10   5       53.32       68.33     38.87 o 
 -15  11   5      259.92      285.28     64.09 o 
 -14  11   5      378.85      295.32     62.25 o 
 -13  11   5     1148.62     1234.24    135.57 o 
 -12  11   5      115.61       96.14     25.29 o 
 -11  11   5      742.06      858.75     55.92 o 
 -10  11   5      482.62      498.35     60.16 o 
  -9  11   5        8.73       29.54     18.33 o 
  -8  11   5     1274.65     1207.10     67.66 o 
  -7  11   5      988.94      959.66     54.50 o 
  -6  11   5      162.01      148.73     14.38 o 
  -5  11   5     2349.73     2405.39     54.14 o 
  -4  11   5      223.93      184.25     22.28 o 
  -3  11   5      439.66      462.67     31.99 o 
  -2  11   5      926.93      940.82     54.03 o 
  -1  11   5        2.81        0.59     16.30 o 
   0  11   5      142.10      129.72     27.31 o 
   1  11   5      102.78      155.65     33.03 o 
   2  11   5        0.46       13.09     16.55 o 
   3  11   5       87.80       73.29     26.34 o 
 -14  12   5      664.69      776.19     92.81 o 
 -13  12   5      316.99      388.77     70.88 o 
 -12  12   5      225.66      235.92     63.24 o 
 -11  12   5      633.31      701.64     71.83 o 
 -10  12   5      176.74      199.51     33.01 o 
  -9  12   5      705.43      665.99    133.48 o 
  -8  12   5     1309.54     1391.00     79.65 o 
  -7  12   5       48.10       46.21     21.64 o 
  -6  12   5      498.89      550.17     26.29 o 
  -5  12   5      387.78      409.47     52.51 o 
  -4  12   5       23.39       12.83     14.02 o 
  -3  12   5      269.55      320.93     77.46 o 
  -2  12   5      213.90      205.50     60.20 o 
  -1  12   5       16.18      -11.33     18.28 o 
   0  12   5      118.04       68.70     45.59 o 
   1  12   5       37.08       30.60     45.41 o 
   2  12   5       27.38       61.86     25.07 o 
 -14  13   5      401.81      281.74     66.56 o 
 -13  13   5       91.20       50.51     41.38 o 
 -12  13   5     1053.88      929.40     97.12 o 
 -11  13   5      621.55      611.04     69.71 o 
 -10  13   5        3.83       -8.85     18.91 o 
  -9  13   5      981.52      951.38     60.45 o 
  -8  13   5      400.31      356.91     77.42 o 
  -7  13   5      139.37      110.24     25.36 o 
  -6  13   5      584.35      555.88     28.08 o 
  -5  13   5        4.51       -8.21     24.09 o 
  -4  13   5      209.64      255.26     48.63 o 
  -3  13   5      353.39      418.64     88.24 o 
  -2  13   5        8.04        3.76     20.38 o 
  -1  13   5      157.25      157.42     33.30 o 
   0  13   5       45.42       10.82     36.15 o 
 -12  14   5      604.89      571.62     85.03 o 
 -11  14   5        0.71        7.36     32.61 o 
 -10  14   5      308.36      368.51     45.78 o 
  -9  14   5      286.43      271.35     39.88 o 
  -8  14   5       24.60        7.96     21.99 o 
  -7  14   5      268.23      315.35     42.27 o 
  -6  14   5      102.07       73.92     15.67 o 
  -5  14   5       37.93       24.03     45.31 o 
  -4  14   5      216.76      178.33     48.60 o 
  -3  14   5       48.99       61.89     38.27 o 
  -2  14   5       62.96       43.31     25.39 o 
 -10  15   5      423.82      343.35     69.39 o 
  -9  15   5       14.63      -10.32     38.94 o 
  -8  15   5       74.48       50.23     26.57 o 
  -7  15   5      226.68      191.26     37.33 o 
  -6  15   5        0.15       -9.45     12.78 o 
  -5  15   5      122.68      130.90     24.55 o 
   4 -15   6        0.09       -0.14     36.50 o 
   5 -15   6      182.01      133.62     53.26 o 
   6 -15   6      106.83       27.09     39.12 o 
   7 -15   6       43.93       37.70     38.13 o 
   3 -14   6       81.16       71.66     42.51 o 
   4 -14   6      336.28      352.13     66.99 o 
   5 -14   6      388.81      412.82     70.88 o 
   6 -14   6        3.12       38.62     34.73 o 
   7 -14   6      722.00      893.82     98.82 o 
   8 -14   6      664.69      560.16     83.47 o 
   9 -14   6       37.22       19.03     37.84 o 
  10 -14   6      674.74      662.16     93.73 o 
   1 -13   6      410.87      401.57     66.49 o 
   2 -13   6      283.78      331.91     46.58 o 
   3 -13   6       30.46       45.24     24.18 o 
   4 -13   6      836.40      854.55     61.67 o 
   5 -13   6      182.66      139.87     30.17 o 
   6 -13   6      172.57      166.24     32.05 o 
   7 -13   6     1250.02     1234.83     71.98 o 
   8 -13   6      169.06      148.71     33.11 o 
   9 -13   6      508.39      547.42     55.99 o 
  10 -13   6      791.65      726.53     90.33 o 
  11 -13   6        0.30      -20.23     40.04 o 
  -4 -12   6       74.38       64.44     26.18 o 
  -3 -12   6       21.18       12.87     26.17 o 
  -2 -12   6      367.54      371.37     63.73 o 
  -1 -12   6       32.11        9.76     28.58 o 
   0 -12   6       91.07      100.59     37.35 o 
   1 -12   6      207.46      265.64     64.26 o 
   2 -12   6      189.20      178.44     31.41 o 
   3 -12   6      428.36      394.79     43.15 o 
   4 -12   6     1150.18     1137.91     87.82 o 
   5 -12   6       51.75       58.27     23.02 o 
   6 -12   6     1105.44     1029.41     64.47 o 
   7 -12   6      857.22      939.75     82.34 o 
   8 -12   6      130.13      115.02     28.74 o 
   9 -12   6     1620.91     1624.87     80.20 o 
  10 -12   6      133.18      162.80     80.82 o 
  11 -12   6      429.04      404.75     71.73 o 
  12 -12   6      765.68      729.22     89.76 o 
  -5 -11   6      129.09      173.40     30.91 o 
  -4 -11   6       19.31       -1.16     18.66 o 
  -3 -11   6      221.12      256.39     28.86 o 
  -2 -11   6      232.22      249.75     32.81 o 
  -1 -11   6        6.68      -21.43     21.43 o 
   0 -11   6      913.10      894.32     67.38 o 
   1 -11   6      480.33      431.18     71.62 o 
   2 -11   6      742.03      729.08     51.60 o 
   3 -11   6     1587.16     1601.73     83.79 o 
   4 -11   6       12.57       -2.66     16.28 o 
   5 -11   6      618.88      565.16     70.77 o 
   6 -11   6     1499.85     1386.17     74.95 o 
   7 -11   6        0.04        1.95     16.60 o 
   8 -11   6     1236.83     1204.26     65.15 o 
   9 -11   6      713.46      723.59     56.11 o 
  10 -11   6       34.28       31.50     28.84 o 
  11 -11   6     1218.83     1237.16     62.26 o 
  12 -11   6      353.21      323.12     62.11 o 
  -6 -10   6      198.19      152.14     42.09 o 
  -5 -10   6       86.71      114.08     20.96 o 
  -4 -10   6       98.69       89.88     19.73 o 
  -3 -10   6      814.27      738.41     40.10 o 
  -2 -10   6      309.62      359.49     32.53 o 
  -1 -10   6      648.77      584.82     72.79 o 
   0 -10   6     1004.39     1112.27     57.30 o 
   1 -10   6        4.67       -7.94     13.72 o 
   2 -10   6     1078.62     1163.23     57.77 o 
   3 -10   6     1431.39     1436.67     86.26 o 
   4 -10   6      442.89      352.15     67.98 o 
   5 -10   6     1595.35     1690.67    103.06 o 
   6 -10   6      145.99      127.01     25.46 o 
   7 -10   6     1314.85     1237.99     62.73 o 
   8 -10   6     1560.34     1567.60     72.21 o 
   9 -10   6       62.73       41.22     16.70 o 
  10 -10   6      625.18      647.28     44.98 o 
  11 -10   6      629.62      612.63     45.00 o 
  12 -10   6        1.72      -24.47     29.14 o 
  -7  -9   6      151.23      130.58     25.77 o 
  -6  -9   6      274.38      258.43     39.64 o 
  -5  -9   6        0.55       -9.88     11.77 o 
  -4  -9   6      615.47      622.30     55.51 o 
  -3  -9   6      676.30      718.52     31.72 o 
  -2  -9   6      269.96      241.18     20.05 o 
  -1  -9   6     1142.83     1205.59     36.08 o 
   0  -9   6       57.36       87.54     15.60 o 
   1  -9   6      682.19      682.97     66.31 o 
   2  -9   6     1358.92     1367.02     49.20 o 
   3  -9   6      405.86      377.73     31.06 o 
   4  -9   6     3805.40     3768.83     90.78 o 
   5  -9   6     1083.49     1060.98     34.74 o 
   6  -9   6      304.17      278.27     19.55 o 
   7  -9   6     4560.32     4381.91     95.76 o 
   8  -9   6     1330.57     1219.28     42.49 o 
   9  -9   6      935.59      942.49     49.56 o 
  10  -9   6     1167.10     1158.54     44.61 o 
  11  -9   6       18.50       15.65     14.73 o 
  12  -9   6      282.82      253.47     32.52 o 
  13  -9   6      783.94      783.33     86.72 o 
  -8  -8   6       33.29       -7.38     15.08 o 
  -7  -8   6      325.88      372.75     38.47 o 
  -6  -8   6       52.45       34.31     12.79 o 
  -5  -8   6      689.92      682.94     31.33 o 
  -4  -8   6      569.26      616.29     28.93 o 
  -3  -8   6        6.52       -6.59      6.59 o 
  -2  -8   6      830.49      829.34     26.22 o 
  -1  -8   6      789.58      792.03     22.83 o 
   0  -8   6      318.44      321.62     15.52 o 
   1  -8   6     4666.89     4627.99     81.27 o 
   2  -8   6      793.87      786.61     25.47 o 
   3  -8   6     2554.51     2513.86     46.95 o 
   4  -8   6     3874.34     3546.38     70.59 o 
   5  -8   6      720.58      716.57     27.50 o 
   6  -8   6     2170.44     2037.39     44.88 o 
   7  -8   6     1539.54     1557.53     38.19 o 
   8  -8   6       31.10       34.08     12.24 o 
   9  -8   6      877.71      959.16     39.92 o 
  10  -8   6      831.75      761.12     37.56 o 
  11  -8   6      144.05      168.21     22.04 o 
  12  -8   6      840.66      846.55     51.30 o 
  13  -8   6      118.73       78.38     43.01 o 
  -9  -7   6       18.02        4.02     12.34 o 
  -8  -7   6      378.87      415.09     27.43 o 
  -7  -7   6       74.89       87.35     15.42 o 
  -6  -7   6      193.90      203.68     19.29 o 
  -5  -7   6      561.01      532.50     26.70 o 
  -4  -7   6      297.17      302.05     20.50 o 
  -3  -7   6      638.70      621.44     21.41 o 
  -2  -7   6     3403.39     3477.08     50.19 o 
  -1  -7   6        6.82        7.01      5.19 o 
   0  -7   6     1754.04     1731.46     29.92 o 
   1  -7   6     2478.02     2536.44     45.44 o 
   2  -7   6       25.65       36.03      9.88 o 
   3  -7   6     3565.64     3559.10     58.52 o 
   4  -7   6     1021.20     1019.09     25.44 o 
   5  -7   6      362.57      364.03     23.55 o 
   6  -7   6     3924.21     3609.36    131.25 o 
   7  -7   6      766.01      732.05     53.56 o 
   8  -7   6     1834.02     1670.87     48.39 o 
   9  -7   6     2468.94     2349.45     61.02 o 
  10  -7   6       19.46       -2.37     11.55 o 
  11  -7   6      912.24      879.33     71.13 o 
  12  -7   6      969.67     1046.87     55.64 o 
  13  -7   6      184.54      189.79     55.39 o 
 -10  -6   6       54.03       48.05     13.53 o 
  -9  -6   6      179.44      174.95     18.74 o 
  -8  -6   6      274.74      293.80     21.95 o 
  -7  -6   6       12.11        4.22      8.98 o 
  -6  -6   6     1181.43     1153.88     39.84 o 
  -5  -6   6      477.53      449.71     23.46 o 
  -4  -6   6      985.64      982.03     27.60 o 
  -3  -6   6     3469.64     3408.13     48.98 o 
  -2  -6   6      141.47      142.72      9.96 o 
  -1  -6   6      712.92      707.46     17.58 o 
   0  -6   6     1655.36     1765.15     29.08 o 
   1  -6   6      107.51      109.84      7.58 o 
   2  -6   6     1775.37     1755.26     36.91 o 
   3  -6   6     1813.45     1678.51     36.28 o 
   4  -6   6      101.33      112.49      8.02 o 
   5  -6   6     1616.34     1513.26     28.19 o 
   6  -6   6      828.58      793.92     24.24 o 
   7  -6   6      748.91      689.86     29.75 o 
   8  -6   6     2304.06     2318.06     57.92 o 
   9  -6   6      593.76      547.47     30.39 o 
  10  -6   6      585.66      519.17     37.11 o 
  11  -6   6      957.42     1045.62     53.12 o 
  12  -6   6       97.17       80.90     23.92 o 
  13  -6   6      507.37      484.40     76.82 o 
 -11  -5   6       55.06       17.58     19.37 o 
 -10  -5   6       25.78       24.76     10.69 o 
  -9  -5   6      467.69      512.70     25.94 o 
  -8  -5   6        2.72        3.48      9.03 o 
  -7  -5   6     1500.53     1562.25     46.87 o 
  -6  -5   6     2259.48     2262.76     51.33 o 
  -5  -5   6        6.46        4.01      6.05 o 
  -4  -5   6     2428.96     2400.84     41.33 o 
  -3  -5   6     4393.74     4515.65     63.47 o 
  -2  -5   6       13.74       10.66      5.39 o 
  -1  -5   6     2095.63     1940.59     35.16 o 
   0  -5   6     2103.99     2342.23     35.54 o 
   1  -5   6     1280.03     1218.41     21.24 o 
   2  -5   6     6330.55     6820.93    116.08 o 
   3  -5   6       23.76       24.52      5.98 o 
   4  -5   6     1658.51     1651.60     27.56 o 
   5  -5   6     2637.92     2500.53     39.29 o 
   6  -5   6       16.45        9.85      5.88 o 
   7  -5   6     5043.58     4828.89     90.84 o 
   8  -5   6     2817.57     3105.21     69.41 o 
   9  -5   6       15.75       14.07     11.34 o 
  10  -5   6     1619.87     1694.99     73.31 o 
  11  -5   6      483.61      502.74     39.71 o 
  12  -5   6       97.63      101.05     23.24 o 
  13  -5   6      367.68      421.45     69.89 o 
 -12  -4   6      179.97      175.75     62.32 o 
 -11  -4   6        8.78       11.43     16.00 o 
 -10  -4   6      539.81      619.75     40.75 o 
  -9  -4   6      338.60      350.64     20.37 o 
  -8  -4   6      392.33      360.19     20.55 o 
  -7  -4   6     1923.32     1895.35     54.18 o 
  -6  -4   6     1073.54     1066.19     30.67 o 
  -5  -4   6      385.72      365.10     20.03 o 
  -4  -4   6     3598.66     3419.24     46.89 o 
  -3  -4   6      947.92      932.65     19.73 o 
  -2  -4   6     5044.21     5304.15     63.61 o 
  -1  -4   6     3843.27     3738.50     47.49 o 
   0  -4   6      974.32     1033.78     22.98 o 
   1  -4   6     4688.50     4752.03     55.85 o 
   2  -4   6     2485.33     2641.84     36.60 o 
   3  -4   6       74.49       83.53      8.00 o 
   4  -4   6     4257.29     3873.45     58.90 o 
   5  -4   6     1838.93     1782.03     33.92 o 
   6  -4   6     4206.57     4023.91     87.66 o 
   7  -4   6     8175.71     8310.47    175.79 o 
   8  -4   6       73.32       80.81     24.78 o 
   9  -4   6     1416.02     1403.57     80.25 o 
  10  -4   6      571.64      563.21     68.69 o 
  11  -4   6        0.71       -2.88     14.41 o 
  12  -4   6      730.77      855.85     65.04 o 
  13  -4   6      141.33      107.09     49.16 o 
 -12  -3   6        7.66       -0.47     20.22 o 
 -11  -3   6       62.43       78.76     19.72 o 
 -10  -3   6      651.95      695.85     40.57 o 
  -9  -3   6       26.23       24.23      7.82 o 
  -8  -3   6     1378.71     1451.86     36.80 o 
  -7  -3   6     2495.96     2574.65     47.28 o 
  -6  -3   6        7.33        2.37      5.19 o 
  -5  -3   6     3201.57     3259.04     53.01 o 
  -4  -3   6     1996.30     1911.24     24.19 o 
  -3  -3   6     2251.83     2298.85     31.32 o 
  -2  -3   6     5078.33     4843.16     53.95 o 
  -1  -3   6     4523.98     4587.63     50.87 o 
   0  -3   6      413.47      361.22     10.55 o 
   1  -3   6     7853.27     8106.13     79.58 o 
   2  -3   6      410.67      417.56     16.11 o 
   3  -3   6     5708.63     5846.14     74.94 o 
   4  -3   6     7038.37     7146.02     89.31 o 
   5  -3   6      483.66      486.89     16.58 o 
   6  -3   6     2918.73     2905.68     61.49 o 
   7  -3   6     1119.87     1035.41     34.67 o 
   8  -3   6        3.70        0.32     12.90 o 
   9  -3   6     1798.15     1897.11     63.67 o 
  10  -3   6      301.12      277.41     29.63 o 
  11  -3   6      228.45      262.94     31.38 o 
  12  -3   6      563.88      556.84     78.45 o 
  13  -3   6        0.53      -30.06     30.06 o 
 -13  -2   6      284.00      299.42     43.69 o 
 -12  -2   6       82.02       65.48     23.83 o 
 -11  -2   6      563.06      537.15     37.72 o 
 -10  -2   6      325.79      352.87     47.91 o 
  -9  -2   6      457.93      429.77     32.82 o 
  -8  -2   6     1099.04     1161.81     35.88 o 
  -7  -2   6      188.02      203.54     11.23 o 
  -6  -2   6      613.43      565.95     16.52 o 
  -5  -2   6     4576.80     4510.89     60.84 o 
  -4  -2   6     1792.62     1797.42     28.14 o 
  -3  -2   6     9255.58     9157.57     87.31 o 
  -2  -2   6     4225.45     4373.59     48.60 o 
  -1  -2   6      178.19      237.79      8.59 o 
   0  -2   6     8647.36     8963.53     85.15 o 
   1  -2   6     1860.29     1959.50     25.08 o 
   2  -2   6     4867.39     5138.21     52.82 o 
   3  -2   6     1012.36     1078.89     25.99 o 
   4  -2   6      216.82      258.47     10.08 o 
   5  -2   6     2096.73     1952.85     30.54 o 
   6  -2   6     4350.42     4250.62     71.20 o 
   7  -2   6      507.91      530.60     29.71 o 
   8  -2   6     3209.53     3150.15    130.12 o 
   9  -2   6      864.91      929.27     56.93 o 
  10  -2   6       29.93       38.47     19.89 o 
  11  -2   6      507.51      486.94     49.51 o 
  12  -2   6      131.40       59.84     39.54 o 
 -13  -1   6        0.39       -2.29     21.69 o 
 -12  -1   6      315.75      331.13     40.47 o 
 -11  -1   6      705.38      762.91     77.92 o 
 -10  -1   6       28.08       23.39      9.53 o 
  -9  -1   6     1445.98     1402.51     43.52 o 
  -8  -1   6     1178.23     1136.44     40.42 o 
  -7  -1   6      418.01      380.30     17.57 o 
  -6  -1   6     5287.54     5227.48     67.65 o 
  -5  -1   6      202.11      188.41      9.09 o 
  -4  -1   6     1575.28     1550.75     26.01 o 
  -3  -1   6     7185.75     7078.33     69.41 o 
  -2  -1   6       18.48       21.52      3.02 o 
  -1  -1   6    10237.01     9965.29     98.73 o 
   0  -1   6     1407.34     1478.51     21.03 o 
   1  -1   6     1044.11     1045.05     16.16 o 
   2  -1   6     3822.10     4035.74     46.47 o 
   3  -1   6     2989.67     2732.65     40.45 o 
   4  -1   6      742.34      703.78     22.52 o 
   5  -1   6     3650.98     3777.33     53.69 o 
   6  -1   6      930.42     1059.53     30.06 o 
   7  -1   6      279.15      233.06     19.81 o 
   8  -1   6     1717.53     1784.62     73.49 o 
   9  -1   6      420.76      395.25     74.34 o 
  10  -1   6      123.95      134.63     27.71 o 
  11  -1   6      250.89      319.70     42.37 o 
  12  -1   6       18.30       28.58     35.01 o 
 -14   0   6      130.84      136.00     32.54 o 
 -13   0   6      434.78      282.60     39.28 o 
 -12   0   6      875.50      845.98     96.17 o 
 -11   0   6      728.36      722.38     49.99 o 
 -10   0   6      777.84      825.90     33.42 o 
  -9   0   6     2231.24     2263.34     53.92 o 
  -8   0   6       43.10       36.91      6.77 o 
  -7   0   6     4337.54     4327.54     76.53 o 
  -6   0   6     7545.87     7896.98     84.45 o 
  -5   0   6      112.71      102.27      6.40 o 
  -4   0   6    14340.27    14539.89    175.58 o 
  -3   0   6     1040.17      813.74     22.13 o 
  -2   0   6     4351.90     4264.99     49.87 o 
  -1   0   6     9406.52     9609.24     85.54 o 
   0   0   6      944.93     1032.26     15.05 o 
   1   0   6     2193.32     2210.05     29.00 o 
   2   0   6     1303.47     1318.44     22.20 o 
   3   0   6       20.93       25.25      5.00 o 
   4   0   6     1984.99     1998.89     33.99 o 
   5   0   6      811.28      829.93     22.58 o 
   6   0   6      103.53      106.50     11.97 o 
   7   0   6     1068.87     1013.54     30.28 o 
   8   0   6      417.62      434.54     31.07 o 
   9   0   6       62.87       51.29     34.52 o 
  10   0   6      340.66      311.12     39.98 o 
  11   0   6       76.18       36.15     35.30 o 
 -14   1   6        0.20       10.33     20.53 o 
 -13   1   6     1052.31     1170.05    137.55 o 
 -12   1   6      950.76      910.34     48.01 o 
 -11   1   6        2.26       10.92     12.08 o 
 -10   1   6     2276.45     2247.34     65.42 o 
  -9   1   6      877.76      913.41     31.11 o 
  -8   1   6      998.71      959.68     29.63 o 
  -7   1   6     4593.15     4651.33     79.31 o 
  -6   1   6     1289.27     1236.41     30.02 o 
  -5   1   6      717.37      678.86     11.70 o 
  -4   1   6     1656.94     1587.17     23.57 o 
  -3   1   6     6912.35     7523.14     97.81 o 
  -2   1   6     7440.93     7705.26     73.73 o 
  -1   1   6     7951.71     8151.56     77.33 o 
   0   1   6     3696.26     3967.55     60.69 o 
   1   1   6     6045.92     6294.49     78.18 o 
   2   1   6        7.46        9.55      4.17 o 
   3   1   6      946.30      999.25     21.72 o 
   4   1   6     2834.24     2781.22     52.58 o 
   5   1   6      236.99      228.88     19.35 o 
   6   1   6      884.23      882.55     25.48 o 
   7   1   6      520.71      611.88     30.67 o 
   8   1   6       13.05        4.17      8.09 o 
   9   1   6      269.18      305.00     49.47 o 
  10   1   6       99.95       79.50     25.71 o 
  11   1   6       41.14       32.26     34.17 o 
 -15   2   6      134.86      160.81     34.79 o 
 -14   2   6      333.90      360.01     43.52 o 
 -13   2   6     1184.78     1315.15     56.37 o 
 -12   2   6      151.08      171.35     24.01 o 
 -11   2   6     1089.61     1039.81     43.64 o 
 -10   2   6      846.57      863.33     39.48 o 
  -9   2   6       89.91       45.31     14.17 o 
  -8   2   6     2213.04     2039.96     57.63 o 
  -7   2   6     1514.24     1555.02     50.86 o 
  -6   2   6     1797.90     1893.35     42.99 o 
  -5   2   6     3825.23     3914.84     45.42 o 
  -4   2   6       12.78       16.59      6.01 o 
  -3   2   6    14663.85    15332.86    187.88 o 
  -2   2   6    10785.86    10784.85    107.84 o 
  -1   2   6     1120.13     1316.23     19.74 o 
   0   2   6      601.34      539.59     14.35 o 
   1   2   6     2326.65     2391.85     37.08 o 
   2   2   6      110.90      119.69      8.44 o 
   3   2   6     3592.37     3353.13     54.83 o 
   4   2   6      875.70      900.17     24.76 o 
   5   2   6      751.70      735.59     23.23 o 
   6   2   6      983.39     1053.89     43.52 o 
   7   2   6       58.99       59.32     11.20 o 
   8   2   6      436.73      460.61     38.86 o 
   9   2   6      400.22      446.70     20.20 o 
  10   2   6        1.34       -5.59     28.29 o 
 -15   3   6       82.52       84.61     28.21 o 
 -14   3   6      737.90      706.21     47.03 o 
 -13   3   6      102.81      122.27     23.05 o 
 -12   3   6       85.74       91.79     19.19 o 
 -11   3   6     2358.17     2342.90    140.77 o 
 -10   3   6      101.58      132.03     18.03 o 
  -9   3   6     2151.16     2107.28     57.83 o 
  -8   3   6     1483.44     1434.48     40.52 o 
  -7   3   6       38.02       43.58      6.71 o 
  -6   3   6     3896.72     4018.22     63.00 o 
  -5   3   6     2847.64     2639.50     48.50 o 
  -4   3   6     2322.68     2516.39     38.13 o 
  -3   3   6     6791.15     6721.31     79.75 o 
  -2   3   6     6066.88     6610.00     69.74 o 
  -1   3   6      395.07      332.44     10.47 o 
   0   3   6     7238.36     7438.47     91.35 o 
   1   3   6      223.15      177.95      9.99 o 
   2   3   6     3699.87     3881.67     55.85 o 
   3   3   6     2309.51     2324.13     43.73 o 
   4   3   6        0.12       -0.59      5.97 o 
   5   3   6     1306.79     1320.08     61.82 o 
   6   3   6      173.97      171.51     16.43 o 
   7   3   6      350.10      311.31     27.67 o 
   8   3   6      338.62      404.60     24.38 o 
   9   3   6       87.78       97.68     14.57 o 
  10   3   6       56.50       51.29     44.03 o 
 -15   4   6      475.58      491.76     42.74 o 
 -14   4   6      559.89      483.64     44.33 o 
 -13   4   6      282.92      217.32     27.61 o 
 -12   4   6     1313.64     1298.78     50.41 o 
 -11   4   6      536.55      510.26     32.34 o 
 -10   4   6      966.16      872.40     60.84 o 
  -9   4   6     2076.74     1914.59     65.61 o 
  -8   4   6       25.88       25.10      8.27 o 
  -7   4   6     1726.81     1845.28     43.70 o 
  -6   4   6     3049.28     3007.41     61.42 o 
  -5   4   6      975.97      964.98     13.26 o 
  -4   4   6     1854.29     2020.79     28.95 o 
  -3   4   6     2188.11     2325.83     33.80 o 
  -2   4   6      631.83      784.17     14.44 o 
  -1   4   6     5297.43     5472.17     95.11 o 
   0   4   6     1512.06     1567.57     28.77 o 
   1   4   6       20.13       13.28      5.17 o 
   2   4   6     2480.40     2481.07     41.67 o 
   3   4   6      152.80      161.79     13.20 o 
   4   4   6      995.98     1006.20     45.76 o 
   5   4   6      573.67      683.07     28.51 o 
   6   4   6       10.49       12.17      9.78 o 
   7   4   6      439.98      412.01     33.84 o 
   8   4   6      211.71      193.70     19.74 o 
   9   4   6        1.76       -4.65     12.92 o 
 -15   5   6      523.80      536.41     42.64 o 
 -14   5   6        5.02       18.18     16.48 o 
 -13   5   6     1526.29     1550.86     57.83 o 
 -12   5   6     2216.26     1974.11     62.23 o 
 -11   5   6       14.40        7.97     11.81 o 
 -10   5   6     2460.76     2455.88    203.97 o 
  -9   5   6     1708.77     1544.89     56.47 o 
  -8   5   6       54.88       33.20     11.61 o 
  -7   5   6     4292.53     4462.86    117.05 o 
  -6   5   6     1640.19     1606.23     60.42 o 
  -5   5   6     3092.25     3141.05     36.39 o 
  -4   5   6     4133.97     4248.61     54.60 o 
  -3   5   6       90.69       99.54      8.88 o 
  -2   5   6      788.94      674.67     16.08 o 
  -1   5   6     4155.24     4423.52     65.24 o 
   0   5   6       33.69       30.13      7.40 o 
   1   5   6     1812.97     1935.65     48.99 o 
   2   5   6      954.45      909.38     25.93 o 
   3   5   6      220.94      192.10     24.77 o 
   4   5   6     1271.10     1332.43     38.82 o 
   5   5   6       18.38       13.36      9.65 o 
   6   5   6      145.65      107.51     15.97 o 
   7   5   6      103.45      115.19     19.08 o 
   8   5   6        2.91       -9.50     14.52 o 
   9   5   6       44.56       56.97     16.93 o 
 -16   6   6      379.63      410.73     35.56 o 
 -15   6   6      159.97      205.80     28.88 o 
 -14   6   6      392.06      412.22     64.07 o 
 -13   6   6     2085.10     2242.39     70.08 o 
 -12   6   6     1595.41     1592.74     47.23 o 
 -11   6   6      903.19      811.78     54.47 o 
 -10   6   6     2329.40     2347.37     92.28 o 
  -9   6   6       25.91       24.13     11.95 o 
  -8   6   6     3102.69     3077.67     84.20 o 
  -7   6   6     2790.73     2983.48    127.68 o 
  -6   6   6       32.61       26.08      7.32 o 
  -5   6   6     2057.83     1913.92     25.77 o 
  -4   6   6      784.71      865.27     22.20 o 
  -3   6   6     1626.18     1592.34     34.89 o 
  -2   6   6     5048.61     5260.34    100.34 o 
  -1   6   6       55.05       74.28     12.37 o 
   0   6   6     2507.67     2574.98     53.81 o 
   1   6   6     1440.34     1453.84     30.80 o 
   2   6   6      154.74      137.95     12.76 o 
   3   6   6      618.17      621.27     27.59 o 
   4   6   6      396.16      423.23     24.95 o 
   5   6   6       14.26        1.26     10.38 o 
   6   6   6      218.10      217.22     30.14 o 
   7   6   6       49.91       50.10     17.49 o 
   8   6   6        5.97       21.00     17.89 o 
 -16   7   6      739.47      812.56     98.17 o 
 -15   7   6       21.97        2.82     18.02 o 
 -14   7   6     1582.39     1668.09     76.79 o 
 -13   7   6      734.08      720.91     43.32 o 
 -12   7   6        6.45       -0.54     13.95 o 
 -11   7   6     2097.03     2093.72    109.64 o 
 -10   7   6      764.61      782.34     65.29 o 
  -9   7   6      608.99      603.38     57.01 o 
  -8   7   6     3740.52     3890.92    152.37 o 
  -7   7   6      943.95      985.57     66.00 o 
  -6   7   6     3064.22     3299.11     67.92 o 
  -5   7   6     3637.34     3656.95     61.14 o 
  -4   7   6      810.65      824.23     29.12 o 
  -3   7   6     2996.44     2979.77     68.56 o 
  -2   7   6     2094.25     2125.89     55.73 o 
  -1   7   6       64.78       91.73     14.03 o 
   0   7   6      746.83      832.24     29.83 o 
   1   7   6     1779.38     1829.27     41.29 o 
   2   7   6      173.90      185.71     23.64 o 
   3   7   6      733.45      778.38     59.12 o 
   4   7   6       36.89       37.04     17.93 o 
   5   7   6       84.80       58.10     17.02 o 
   6   7   6      152.39      156.03     30.74 o 
   7   7   6        1.02      -12.53     17.04 o 
 -16   8   6      100.90      151.37     33.81 o 
 -15   8   6      296.51      241.63     37.59 o 
 -14   8   6     1081.49     1027.53     62.40 o 
 -13   8   6      217.33      185.06     25.50 o 
 -12   8   6     1341.89     1221.21     77.70 o 
 -11   8   6     2522.77     2480.52     87.50 o 
 -10   8   6        0.38       -9.83     17.47 o 
  -9   8   6     2672.07     2389.26    114.31 o 
  -8   8   6     2218.70     2210.93    107.73 o 
  -7   8   6      296.99      288.67     41.73 o 
  -6   8   6     2371.83     2490.62     78.87 o 
  -5   8   6        6.20        2.29      6.07 o 
  -4   8   6      629.61      599.06     22.14 o 
  -3   8   6      431.86      435.10     49.30 o 
  -2   8   6      444.30      476.51     27.31 o 
  -1   8   6     1576.95     1580.16     56.35 o 
   0   8   6      215.74      236.31     19.45 o 
   1   8   6       96.41       98.14     16.59 o 
   2   8   6      445.76      380.80     29.30 o 
   3   8   6      272.95      250.60     26.47 o 
   4   8   6       39.56       13.80     15.06 o 
   5   8   6      142.62      129.46     22.03 o 
   6   8   6       16.36        6.16     18.59 o 
 -15   9   6      870.61      973.69     63.59 o 
 -14   9   6      221.06      227.53     29.28 o 
 -13   9   6      583.61      689.37     52.51 o 
 -12   9   6     2012.72     2024.93     81.44 o 
 -11   9   6      194.52      205.25     30.51 o 
 -10   9   6      378.25      301.72     34.01 o 
  -9   9   6     1249.79     1309.47     82.90 o 
  -8   9   6       54.11       28.51     23.41 o 
  -7   9   6     1155.78     1235.01     47.61 o 
  -6   9   6      416.02      388.40     16.47 o 
  -5   9   6      106.14      109.03     11.56 o 
  -4   9   6     1341.53     1471.88     43.15 o 
  -3   9   6      256.03      259.12     28.20 o 
  -2   9   6      301.26      294.96     30.60 o 
  -1   9   6      854.72      877.14     48.60 o 
   0   9   6      377.91      314.85     62.85 o 
   1   9   6      281.89      317.13     43.89 o 
   2   9   6      481.22      524.25     35.21 o 
   3   9   6       42.92       42.65     17.23 o 
   4   9   6       39.83       20.73     20.31 o 
   5   9   6       31.57       16.80     22.00 o 
 -15  10   6      471.04      537.39     51.67 o 
 -14  10   6       72.85       51.47     43.15 o 
 -13  10   6     1582.82     1640.30     76.72 o 
 -12  10   6     1938.28     1985.47     83.08 o 
 -11  10   6      332.78      287.96     36.30 o 
 -10  10   6     1160.80     1110.41     58.08 o 
  -9  10   6       62.46       50.19     18.47 o 
  -8  10   6      502.89      520.03     41.21 o 
  -7  10   6     1355.64     1426.90     56.55 o 
  -6  10   6       13.90       12.23     11.92 o 
  -5  10   6      740.69      754.38     36.31 o 
  -4  10   6      224.24      215.10     58.36 o 
  -3  10   6        5.26       -9.52     14.66 o 
  -2  10   6      991.59     1017.07     41.78 o 
  -1  10   6      131.08      155.46     27.07 o 
   0  10   6        2.81       11.01     16.57 o 
   1  10   6      263.01      303.76     29.43 o 
   2  10   6       55.16       64.35     19.12 o 
   3  10   6       18.44       14.31     17.85 o 
   4  10   6       76.20       88.29     26.11 o 
 -15  11   6       82.57      133.13     49.30 o 
 -14  11   6      797.63      870.92     62.54 o 
 -13  11   6     1329.66     1316.89     70.87 o 
 -12  11   6       85.92      108.28     27.52 o 
 -11  11   6      299.77      310.18     39.42 o 
 -10  11   6      323.94      338.66     39.39 o 
  -9  11   6      145.48      128.92     26.20 o 
  -8  11   6     1768.15     1676.10     72.22 o 
  -7  11   6      434.05      440.90     63.63 o 
  -6  11   6      407.70      435.74     23.31 o 
  -5  11   6      596.00      610.09     34.22 o 
  -4  11   6        6.25        0.03     14.55 o 
  -3  11   6      233.07      254.48     35.49 o 
  -2  11   6      786.40      898.14     89.09 o 
  -1  11   6        1.84      -12.46     15.33 o 
   0  11   6      136.42      121.15     27.98 o 
   1  11   6       86.70      106.07     26.92 o 
   2  11   6        2.77        2.98     15.97 o 
   3  11   6       29.35       39.56     23.50 o 
 -14  12   6      791.21      805.69     91.39 o 
 -13  12   6      252.21      251.25     38.98 o 
 -12  12   6      168.43      121.98     32.36 o 
 -11  12   6      323.44      336.81     41.48 o 
 -10  12   6       13.10        4.02     18.53 o 
  -9  12   6      828.48      897.03    154.06 o 
  -8  12   6     1212.11     1257.37    102.21 o 
  -7  12   6       75.56       30.76     19.46 o 
  -6  12   6      354.35      348.32     37.32 o 
  -5  12   6      240.52      240.47     22.47 o 
  -4  12   6      122.52      152.58     28.21 o 
  -3  12   6      581.38      634.36     75.83 o 
  -2  12   6       70.70      118.22     28.13 o 
  -1  12   6       43.36       37.48     22.93 o 
   0  12   6      153.69      133.93     30.84 o 
   1  12   6        0.70        6.93     32.89 o 
 -13  13   6        2.85      -32.82     32.82 o 
 -12  13   6      852.48      903.97    178.40 o 
 -11  13   6      190.18      170.74     33.90 o 
 -10  13   6      184.85      234.40     39.72 o 
  -9  13   6      925.04      974.95    102.25 o 
  -8  13   6      188.03      121.29     28.10 o 
  -7  13   6      214.39      185.32     32.26 o 
  -6  13   6      238.84      264.66     26.57 o 
  -5  13   6       16.56       26.34     13.65 o 
  -4  13   6      155.77      198.06     51.28 o 
  -3  13   6      284.95      339.25     61.89 o 
  -2  13   6       36.30       29.57     34.87 o 
  -1  13   6       48.60       71.09     37.42 o 
 -12  14   6      493.31      576.57     86.02 o 
 -11  14   6       13.04       -1.61     22.16 o 
 -10  14   6      337.93      323.87     60.73 o 
  -9  14   6      254.13      258.11     56.70 o 
  -8  14   6       26.99       27.06     28.05 o 
  -7  14   6      228.25      233.60     47.78 o 
  -6  14   6       91.44       83.55     19.61 o 
  -5  14   6       95.49       76.86     18.74 o 
  -4  14   6      152.15       97.69     41.66 o 
  -3  14   6       21.89       -4.39     31.55 o 
 -10  15   6      184.06      219.57     55.17 o 
  -9  15   6        3.56       -2.32     23.51 o 
  -8  15   6      245.60      265.92     41.25 o 
  -7  15   6      171.15      181.26     36.38 o 
  -6  15   6        0.27       -4.50     12.53 o 
   4 -15   7       12.57       13.44     39.05 o 
   5 -15   7      210.09      123.72     53.05 o 
   6 -15   7       83.35       33.74     36.92 o 
   3 -14   7       69.58       65.08     38.55 o 
   4 -14   7      322.89      271.42     61.40 o 
   5 -14   7      292.98      305.09     65.08 o 
   6 -14   7       46.55       11.46     37.70 o 
   7 -14   7      697.66      731.77     93.09 o 
   8 -14   7      359.65      292.42     63.45 o 
   9 -14   7      146.80      190.92     59.21 o 
   1 -13   7      339.97      324.61     61.26 o 
   2 -13   7       18.92       57.26     25.92 o 
   3 -13   7      335.75      324.45     42.48 o 
   4 -13   7      483.20      435.65     47.69 o 
   5 -13   7      130.02      148.75     31.87 o 
   6 -13   7      642.80      700.72     60.42 o 
   7 -13   7     1150.46     1221.96     75.82 o 
   8 -13   7       22.41       34.39     23.73 o 
   9 -13   7      845.43     1133.34    108.30 o 
  10 -13   7      890.18     1005.09    106.10 o 
  11 -13   7       80.54       76.32     45.91 o 
  -3 -12   7       13.99        9.12     27.16 o 
  -1 -12   7       10.84       17.05     29.92 o 
   0 -12   7       45.03       41.03     32.33 o 
   1 -12   7      558.28      666.51     54.06 o 
   2 -12   7      173.64      143.45     71.80 o 
   3 -12   7      968.67      925.17    103.28 o 
   4 -12   7      823.43      848.15     59.47 o 
   5 -12   7       15.94       10.78     18.18 o 
   6 -12   7     1119.83     1120.76    114.84 o 
   7 -12   7      492.54      444.24     46.93 o 
   8 -12   7      502.73      435.50     47.74 o 
   9 -12   7      866.48      838.28     63.27 o 
  10 -12   7       73.14       39.26     36.22 o 
  11 -12   7      389.94      353.82     67.34 o 
  -5 -11   7      102.87      118.95     42.26 o 
  -4 -11   7       28.06        5.88     21.22 o 
  -3 -11   7      267.76      225.59     38.66 o 
  -2 -11   7      243.61      198.50     30.56 o 
  -1 -11   7      265.70      199.97     47.61 o 
   0 -11   7      499.96      528.02    112.05 o 
   1 -11   7        9.83       -4.05     15.73 o 
   2 -11   7      809.08      842.70     56.47 o 
   3 -11   7      748.07      776.43     54.37 o 
   4 -11   7        5.50        3.02     16.86 o 
   5 -11   7     1378.46     1369.17     96.41 o 
   6 -11   7      787.50      857.26     78.73 o 
   7 -11   7       90.85       63.02     23.83 o 
   8 -11   7     1720.59     1545.89     75.62 o 
   9 -11   7      728.56      706.25     60.44 o 
  10 -11   7      160.22      164.97     44.50 o 
  11 -11   7      916.41      985.00     96.84 o 
  12 -11   7      294.50      300.98     62.81 o 
  -6 -10   7      180.36      203.64     38.52 o 
  -5 -10   7        0.70      -13.21     13.21 o 
  -4 -10   7      251.26      237.89     26.83 o 
  -3 -10   7      329.22      394.79     27.16 o 
  -2 -10   7       88.62       36.78     14.90 o 
  -1 -10   7      740.95      762.13     74.37 o 
   0 -10   7      945.68      772.33     38.69 o 
   1 -10   7      113.15       87.83     34.77 o 
   2 -10   7     2536.55     2724.56     95.65 o 
   3 -10   7      507.41      477.34     42.81 o 
   4 -10   7      352.84      379.89     38.86 o 
   5 -10   7     1568.24     1424.44     71.09 o 
   6 -10   7       48.67       31.11     17.57 o 
   7 -10   7     1089.84     1142.99     93.48 o 
   8 -10   7     1877.50     1968.65     84.30 o 
   9 -10   7       49.05       26.57     16.27 o 
  10 -10   7     1090.36     1056.40     58.21 o 
  11 -10   7      245.97      195.84     37.01 o 
  12 -10   7       89.28       73.00     43.36 o 
  -7  -9   7      188.58      204.84     47.96 o 
  -6  -9   7      159.33      172.75     23.51 o 
  -5  -9   7       12.98        5.17     13.56 o 
  -4  -9   7      456.21      484.89     33.20 o 
  -3  -9   7      558.03      587.30     37.42 o 
  -2  -9   7     1620.73     1680.01     42.90 o 
  -1  -9   7     2063.44     2106.58     54.27 o 
   0  -9   7      209.07      192.19     17.81 o 
   1  -9   7     1543.49     1515.86     46.76 o 
   2  -9   7     1686.71     1769.17     44.80 o 
   3  -9   7      217.19      204.13     18.78 o 
   4  -9   7     2939.08     2946.84     79.20 o 
   5  -9   7     1997.52     1883.11     59.27 o 
   6  -9   7      713.65      670.17     36.77 o 
   7  -9   7     4094.99     4042.34     95.67 o 
   8  -9   7      231.37      226.73     24.94 o 
   9  -9   7      739.70      726.95     37.61 o 
  10  -9   7      678.72      747.74     45.52 o 
  11  -9   7        0.47       20.98     15.50 o 
  12  -9   7      664.08      624.18     78.31 o 
  13  -9   7      403.80      324.82     66.42 o 
  -8  -8   7       94.93       93.02     17.48 o 
  -7  -8   7      387.71      367.52     35.97 o 
  -6  -8   7        1.89       -8.03     10.70 o 
  -5  -8   7      819.47      876.11     35.09 o 
  -4  -8   7      298.62      313.06     22.39 o 
  -3  -8   7      171.83      166.22     13.94 o 
  -2  -8   7     3054.48     3294.72     54.64 o 
  -1  -8   7      514.69      549.08     34.83 o 
   0  -8   7      242.31      242.12     20.80 o 
   1  -8   7     1697.14     1644.53     41.95 o 
   2  -8   7      269.54      261.18     19.94 o 
   3  -8   7     1610.45     1672.52     41.73 o 
   4  -8   7     2880.17     2985.88     53.58 o 
   5  -8   7        4.10        0.22      8.03 o 
   6  -8   7     1114.47     1212.11     34.39 o 
   7  -8   7      993.20      937.33     30.89 o 
   8  -8   7       76.89       89.00     15.74 o 
   9  -8   7     1368.19     1344.28     46.72 o 
  10  -8   7      220.09      217.11     23.91 o 
  11  -8   7      283.21      227.75     29.05 o 
  12  -8   7     1252.23     1403.34    105.26 o 
  13  -8   7       49.73       30.77     35.86 o 
  -9  -7   7       42.54       19.06     13.28 o 
  -8  -7   7      361.62      424.65     34.20 o 
  -7  -7   7       60.17       50.68     13.40 o 
  -6  -7   7       94.58       92.42     26.20 o 
  -5  -7   7      672.92      776.23     34.07 o 
  -4  -7   7       30.21       18.09      9.84 o 
  -3  -7   7     1606.53     1652.99     32.39 o 
  -2  -7   7     1674.87     1691.84     31.99 o 
  -1  -7   7      248.53      270.77     15.11 o 
   0  -7   7     3571.57     3405.27     57.57 o 
   1  -7   7     3909.00     3778.45     70.30 o 
   2  -7   7     1102.33     1203.17     33.60 o 
   3  -7   7     4358.13     4335.81     77.10 o 
   4  -7   7     1434.23     1381.69     42.40 o 
   5  -7   7      820.55      834.49     22.01 o 
   6  -7   7     2322.05     2325.67     54.55 o 
   7  -7   7       10.99       12.84      8.09 o 
   8  -7   7     1642.98     1542.64     48.23 o 
   9  -7   7     1168.45     1073.14     41.98 o 
  10  -7   7        0.89       -9.26     12.59 o 
  11  -7   7     1169.83     1194.38     57.94 o 
  12  -7   7      504.39      530.81     76.25 o 
  13  -7   7      235.08      222.18     55.25 o 
 -10  -6   7        0.74        1.58     11.20 o 
  -9  -6   7      271.21      275.38     23.61 o 
  -8  -6   7      315.09      288.94     22.17 o 
  -7  -6   7      152.39      165.15     17.15 o 
  -6  -6   7      929.78     1021.59     34.15 o 
  -5  -6   7      197.52      219.80     18.65 o 
  -4  -6   7      691.39      682.88     21.73 o 
  -3  -6   7     6465.28     6665.01     82.03 o 
  -2  -6   7      100.29       92.66      8.79 o 
  -1  -6   7     2321.01     2362.47     37.08 o 
   0  -6   7     3343.76     3197.12     44.72 o 
   1  -6   7        0.70        1.17      5.23 o 
   2  -6   7      708.03      669.83     25.18 o 
   3  -6   7      628.23      764.24     25.18 o 
   4  -6   7      760.39      723.88     22.12 o 
   5  -6   7     1876.41     1891.94     38.20 o 
   6  -6   7      378.04      344.26     22.87 o 
   7  -6   7      269.99      256.07     21.20 o 
   8  -6   7     2463.48     2366.81     60.42 o 
   9  -6   7      330.42      347.98     26.58 o 
  10  -6   7      734.02      693.58     76.08 o 
  11  -6   7     1231.88     1375.55     76.18 o 
  12  -6   7       53.12       32.89     38.20 o 
  13  -6   7      399.07      517.44     79.37 o 
 -11  -5   7       64.99       54.80     25.56 o 
 -10  -5   7       89.95       84.86     19.15 o 
  -9  -5   7      619.09      585.53     36.29 o 
  -8  -5   7       37.71       25.31     10.60 o 
  -7  -5   7      934.23      947.25     32.51 o 
  -6  -5   7      883.64      876.48     30.22 o 
  -5  -5   7      217.91      196.32     14.44 o 
  -4  -5   7     3436.70     3551.73     55.17 o 
  -3  -5   7     2307.51     2369.36     37.52 o 
  -2  -5   7     1281.30     1294.04     24.93 o 
  -1  -5   7     1981.29     1820.43     39.40 o 
   0  -5   7     2623.58     2648.43     39.39 o 
   1  -5   7     1717.71     1768.29     31.53 o 
   2  -5   7     3608.10     3752.33     52.24 o 
   3  -5   7      180.85      173.19     13.60 o 
   4  -5   7      935.21      911.55     27.66 o 
   5  -5   7     1881.73     1870.73     37.51 o 
   6  -5   7      245.26      206.47     18.28 o 
   7  -5   7     1228.70     1173.41     38.50 o 
   8  -5   7      889.66      860.36     35.89 o 
   9  -5   7      220.13      150.69     22.38 o 
  10  -5   7     1054.43     1088.12     63.00 o 
  11  -5   7      266.34      242.54     31.20 o 
  12  -5   7      213.35      225.30     54.40 o 
  13  -5   7      156.01      147.98     51.92 o 
 -12  -4   7      121.36       82.33     29.51 o 
 -11  -4   7        6.19       -1.62     21.39 o 
 -10  -4   7      574.46      553.08     22.15 o 
  -9  -4   7      297.56      309.89     22.19 o 
  -8  -4   7      418.54      387.70     21.63 o 
  -7  -4   7     1813.46     1889.84     50.36 o 
  -6  -4   7      572.14      607.99     21.66 o 
  -5  -4   7     1457.71     1390.44     31.02 o 
  -4  -4   7     4172.15     4296.27     56.40 o 
  -3  -4   7      128.49      122.08      8.82 o 
  -2  -4   7     2830.58     2817.85     42.68 o 
  -1  -4   7     6418.35     6222.31     72.61 o 
   0  -4   7       19.43       19.64      4.60 o 
   1  -4   7     2998.44     2813.88     37.80 o 
   2  -4   7      218.58      210.14      7.79 o 
   3  -4   7     1383.14     1339.69     27.29 o 
   4  -4   7     4018.21     4166.64     59.57 o 
   5  -4   7        3.85        8.41      5.64 o 
   6  -4   7     4945.76     5199.43     77.12 o 
   7  -4   7     1037.37      981.41     55.85 o 
   8  -4   7      451.96      436.41     27.36 o 
   9  -4   7     1027.82     1073.10     48.47 o 
  10  -4   7      721.66      808.96     47.26 o 
  11  -4   7       53.36       69.71     20.42 o 
  12  -4   7      581.95      456.04     73.50 o 
 -12  -3   7        6.73        1.21     18.57 o 
 -11  -3   7      306.09      379.88     73.21 o 
 -10  -3   7      852.11      829.11     55.44 o 
  -9  -3   7        3.75        5.38      7.31 o 
  -8  -3   7     1319.30     1406.40     36.59 o 
  -7  -3   7      238.64      235.33     20.12 o 
  -6  -3   7      360.73      339.26     15.79 o 
  -5  -3   7     1423.02     1406.30     28.52 o 
  -4  -3   7      448.52      524.01     14.16 o 
  -3  -3   7     4016.86     4017.65     48.21 o 
  -2  -3   7     2665.89     2437.11     32.65 o 
  -1  -3   7      467.16      428.11     14.76 o 
   0  -3   7     3035.52     3001.24     36.60 o 
   1  -3   7     4332.24     4407.70     46.53 o 
   2  -3   7       67.55      103.63      5.99 o 
   3  -3   7    10706.22    10852.24    129.36 o 
   4  -3   7     2277.49     2442.58     60.04 o 
   5  -3   7      268.77      279.04     14.59 o 
   6  -3   7     1899.10     1930.25     37.88 o 
   7  -3   7     1134.91     1127.36     43.84 o 
   8  -3   7     1164.37     1305.74     50.81 o 
   9  -3   7     1510.69     1565.46     59.31 o 
  10  -3   7       19.26       35.74     17.16 o 
  11  -3   7      405.97      425.24     39.69 o 
  12  -3   7      315.30      350.14     67.62 o 
 -13  -2   7      113.39      100.80     31.51 o 
 -12  -2   7      131.99      158.00     32.29 o 
 -11  -2   7      682.93      674.13     52.64 o 
 -10  -2   7      116.67       62.35     39.58 o 
  -9  -2   7      450.96      417.59     55.71 o 
  -8  -2   7     1280.20     1309.99     29.50 o 
  -7  -2   7      156.57      165.97     10.83 o 
  -6  -2   7     1520.81     1387.50     27.62 o 
  -5  -2   7     4081.99     3957.20     55.58 o 
  -4  -2   7       59.20       47.48      3.51 o 
  -3  -2   7     5674.11     5652.23     58.48 o 
  -2  -2   7     3056.12     2876.92     35.93 o 
  -1  -2   7     1179.52     1443.98     23.73 o 
   0  -2   7    17177.36    17291.38    175.51 o 
   1  -2   7     2816.79     2827.06     35.32 o 
   2  -2   7     3978.68     4208.34     45.33 o 
   3  -2   7     6652.30     6836.47     79.20 o 
   4  -2   7        2.62        2.07      4.13 o 
   5  -2   7     4281.07     4379.94     68.39 o 
   6  -2   7      825.29      869.99     23.94 o 
   7  -2   7      726.05      720.15     21.72 o 
   8  -2   7     1262.75     1260.10     50.38 o 
   9  -2   7      371.40      389.14     42.38 o 
  10  -2   7      118.10      142.57     24.62 o 
  11  -2   7      660.48      625.27     47.07 o 
  12  -2   7       27.94       54.18     41.38 o 
 -13  -1   7        6.41        8.28     21.08 o 
 -12  -1   7      424.02      462.04     46.83 o 
 -11  -1   7      640.35      664.97     81.42 o 
 -10  -1   7       31.89       42.08     17.21 o 
  -9  -1   7     1521.55     1572.59     46.32 o 
  -8  -1   7      108.20       96.48      7.40 o 
  -7  -1   7      872.83      786.52     26.10 o 
  -6  -1   7      446.89      425.53     13.86 o 
  -5  -1   7        8.54        2.87      4.03 o 
  -4  -1   7     2096.50     2141.55     33.57 o 
  -3  -1   7     6627.80     6510.10     64.95 o 
  -2  -1   7        7.24        7.21      3.22 o 
  -1  -1   7    12769.23    13394.95    151.67 o 
   0  -1   7     4724.99     4497.47     50.41 o 
   1  -1   7     2127.33     2346.40     30.95 o 
   2  -1   7     5581.89     5763.32     62.81 o 
   3  -1   7      613.38      629.71     15.73 o 
   4  -1   7      467.53      481.52     17.33 o 
   5  -1   7     1682.82     1738.95     35.48 o 
   6  -1   7      125.46      111.67     11.92 o 
   7  -1   7     1122.56     1057.71     36.80 o 
   8  -1   7      909.66      909.24     55.96 o 
   9  -1   7        8.22       -0.39     16.23 o 
  10  -1   7      386.34      442.62     47.82 o 
  11  -1   7      128.23      137.09     49.23 o 
 -14   0   7       37.46       46.79     25.76 o 
 -13   0   7      406.03      456.64     48.22 o 
 -12   0   7      687.90      701.82     53.78 o 
 -11   0   7       40.43       32.71     15.31 o 
 -10   0   7     1060.82     1110.22     45.57 o 
  -9   0   7     1005.21      961.59     30.37 o 
  -8   0   7      177.07      173.08     15.53 o 
  -7   0   7     2874.43     2905.18     36.98 o 
  -6   0   7     3054.74     2926.24     42.22 o 
  -5   0   7     2821.29     3054.67     42.96 o 
  -4   0   7     9300.22     9295.91    117.44 o 
  -3   0   7      455.73      511.46     12.04 o 
  -2   0   7     2332.27     2335.18     31.53 o 
  -1   0   7     5798.69     5753.11     58.12 o 
   0   0   7       51.36       51.60      4.66 o 
   1   0   7     1942.41     1708.21     23.75 o 
   2   0   7     6069.98     6267.05     68.35 o 
   3   0   7       66.04       42.03      7.39 o 
   4   0   7     2036.47     2070.20     45.49 o 
   5   0   7      691.32      773.01     20.81 o 
   6   0   7      141.05      100.93     10.72 o 
   7   0   7      805.85      825.83     31.50 o 
   8   0   7       33.96       17.88      8.43 o 
   9   0   7      276.91      301.76     39.20 o 
  10   0   7      404.45      415.72     48.29 o 
  11   0   7        2.08       -3.54     30.13 o 
 -14   1   7       22.45       -7.15     20.40 o 
 -13   1   7      911.62      949.63     63.17 o 
 -12   1   7      700.49      657.83     42.04 o 
 -11   1   7      133.03      109.29     28.46 o 
 -10   1   7     1842.36     1824.79     58.31 o 
  -9   1   7      164.12      146.29     18.20 o 
  -8   1   7     3257.16     3229.61     76.49 o 
  -7   1   7     4293.37     4157.86     72.37 o 
  -6   1   7      244.61      229.98      7.15 o 
  -5   1   7    11244.19    10989.30    142.69 o 
  -4   1   7     3213.13     3180.90     48.51 o 
  -3   1   7     6423.79     6794.22     82.94 o 
  -2   1   7    11217.16    10693.10     99.29 o 
  -1   1   7     8602.04     8496.44    122.18 o 
   0   1   7     6101.21     6036.53     69.46 o 
   1   1   7     7362.27     7478.32     84.43 o 
   2   1   7      435.39      465.10     16.88 o 
   3   1   7      849.35      815.57     22.51 o 
   4   1   7      690.66      692.18     21.61 o 
   5   1   7       28.74       10.92      7.18 o 
   6   1   7     1138.39     1098.33     33.18 o 
   7   1   7      262.34      274.74     19.13 o 
   8   1   7      128.57      126.34     15.16 o 
   9   1   7      502.27      475.57     47.91 o 
  10   1   7       79.32       25.61     30.35 o 
  11   1   7       59.75       41.95     39.61 o 
 -15   2   7       18.51       25.58     24.31 o 
 -14   2   7      480.71      588.84     54.23 o 
 -13   2   7      663.74      720.60     45.40 o 
 -12   2   7        0.84        0.19     13.23 o 
 -11   2   7     1567.44     1598.03     55.60 o 
 -10   2   7     1210.84     1221.63     45.96 o 
  -9   2   7     1579.75     1598.00     50.42 o 
  -8   2   7     6051.36     5740.88    123.59 o 
  -7   2   7     1176.75     1090.64     45.05 o 
  -6   2   7     1373.81     1403.33     28.72 o 
  -5   2   7     3637.30     3864.70     60.60 o 
  -4   2   7        7.79       13.30      4.20 o 
  -3   2   7     6973.60     6870.25     99.09 o 
  -2   2   7     8044.56     7881.31     75.69 o 
  -1   2   7      196.18      191.24     11.03 o 
   0   2   7     1542.77     1501.29     25.02 o 
   1   2   7     1516.48     1665.83     30.08 o 
   2   2   7       22.49       18.92      5.40 o 
   3   2   7     1428.43     1347.82     31.22 o 
   4   2   7      671.73      614.32     27.41 o 
   5   2   7      321.09      287.26     19.20 o 
   6   2   7     1353.71     1309.93     54.71 o 
   7   2   7        1.11        5.28      9.20 o 
   8   2   7      395.58      377.58     22.91 o 
   9   2   7      217.11      243.04     41.60 o 
  10   2   7        7.17       24.97     34.73 o 
 -15   3   7      168.62      148.08     32.17 o 
 -14   3   7      727.47      664.11     45.67 o 
 -13   3   7      122.93      121.88     21.71 o 
 -12   3   7      743.78      733.80     41.73 o 
 -11   3   7     2044.86     2126.43     67.07 o 
 -10   3   7        9.34        0.21      9.75 o 
  -9   3   7     2539.11     2510.84     65.95 o 
  -8   3   7     1925.22     1777.02     76.50 o 
  -7   3   7      172.90      182.84     20.38 o 
  -6   3   7     7808.39     7841.90    136.29 o 
  -5   3   7     1245.11     1182.09     19.46 o 
  -4   3   7     2983.80     2896.43     48.10 o 
  -3   3   7     3513.77     3120.55     42.66 o 
  -2   3   7     4504.14     4573.42     54.19 o 
  -1   3   7     1703.59     1710.28     35.78 o 
   0   3   7     2064.06     1954.31     33.25 o 
   1   3   7      393.35      370.28     21.22 o 
   2   3   7     1314.73     1290.77     27.21 o 
   3   3   7     1574.37     1482.11     33.93 o 
   4   3   7      138.25      116.08     11.92 o 
   5   3   7      909.37      901.08     55.09 o 
   6   3   7       67.42       80.95     13.84 o 
   7   3   7      127.52      136.09     16.46 o 
   8   3   7      494.71      495.70     34.32 o 
   9   3   7       25.69       12.77     12.62 o 
 -15   4   7      610.75      640.65     47.27 o 
 -14   4   7      385.42      375.19     35.67 o 
 -13   4   7      426.59      422.36     34.86 o 
 -12   4   7     1442.07     1382.32     96.30 o 
 -11   4   7      198.36      199.70     23.25 o 
 -10   4   7     1439.39     1441.07     48.72 o 
  -9   4   7     3159.89     3239.74     93.66 o 
  -8   4   7      103.23      118.80     36.15 o 
  -7   4   7     1546.03     1530.34     53.52 o 
  -6   4   7     3103.04     2947.79     59.66 o 
  -5   4   7      107.24       95.51      5.74 o 
  -4   4   7     2445.08     2434.28     34.63 o 
  -3   4   7      278.24      266.30     10.20 o 
  -2   4   7       27.11       15.60      4.01 o 
  -1   4   7     4544.76     4438.95     60.59 o 
   0   4   7      513.59      500.06     16.06 o 
   1   4   7     2014.41     1875.75     34.59 o 
   2   4   7     1224.65     1318.62     31.79 o 
   3   4   7        4.55       -1.31      6.71 o 
   4   4   7      201.62      210.58     17.75 o 
   5   4   7     1078.55     1096.22     46.25 o 
   6   4   7       21.26       17.15     10.79 o 
   7   4   7      494.36      458.78     27.45 o 
   8   4   7       93.40       84.85     23.36 o 
   9   4   7       33.49       30.62     14.85 o 
 -15   5   7      545.53      630.92     45.72 o 
 -14   5   7       28.54       26.56     17.12 o 
 -13   5   7     1437.16     1518.83     58.00 o 
 -12   5   7     1196.37     1282.98     50.20 o 
 -11   5   7      302.64      256.93     24.95 o 
 -10   5   7     3096.29     3169.40    115.69 o 
  -9   5   7      712.31      681.91     39.33 o 
  -8   5   7      889.31      858.35     67.98 o 
  -7   5   7     5060.50     5090.06    121.47 o 
  -6   5   7      722.65      713.63     22.78 o 
  -5   5   7     1088.22     1171.81     30.59 o 
  -4   5   7     2265.40     2228.44     33.92 o 
  -3   5   7       31.09       23.78      5.37 o 
  -2   5   7     5640.81     5587.16    110.89 o 
  -1   5   7     2335.71     2324.70     38.64 o 
   0   5   7        0.94       -1.61      4.86 o 
   1   5   7      550.31      564.03     18.97 o 
   2   5   7      612.31      586.54     25.32 o 
   3   5   7       99.68      109.68     17.79 o 
   4   5   7      658.22      671.94     36.83 o 
   5   5   7      126.02      103.95     16.63 o 
   6   5   7      121.86       96.33     16.19 o 
   7   5   7       54.96       54.82     15.29 o 
   8   5   7        2.77      -12.83     12.83 o 
 -15   6   7      122.61      125.93     25.46 o 
 -14   6   7      520.65      473.54     37.95 o 
 -13   6   7     1879.51     1947.63    102.68 o 
 -12   6   7      238.52      233.29     25.02 o 
 -11   6   7     1815.76     1844.28    133.59 o 
 -10   6   7     2706.49     2588.27     81.69 o 
  -9   6   7       12.98        6.75     11.85 o 
  -8   6   7     1794.68     1773.51     59.85 o 
  -7   6   7     3422.07     3519.55     91.79 o 
  -6   6   7        3.80       -1.96      5.78 o 
  -5   6   7     2828.57     2679.04     47.91 o 
  -4   6   7       69.12       65.38      7.59 o 
  -3   6   7     1709.60     1535.96     30.93 o 
  -2   6   7     4224.33     4257.01     74.42 o 
  -1   6   7      159.20      178.68     12.74 o 
   0   6   7      455.37      454.09     17.27 o 
   1   6   7      113.24      132.67     11.63 o 
   2   6   7       81.26       71.01     11.96 o 
   3   6   7      773.20      828.79     70.69 o 
   4   6   7      123.01      111.99     18.27 o 
   5   6   7       48.72       59.57     16.29 o 
   6   6   7       75.94       54.93     20.23 o 
   7   6   7       10.84       -7.69     19.91 o 
 -15   7   7       18.66       34.38     27.13 o 
 -14   7   7      964.12      968.53     61.59 o 
 -13   7   7      333.81      304.08     30.40 o 
 -12   7   7      201.08      155.41     39.54 o 
 -11   7   7     1544.28     1482.77     90.33 o 
 -10   7   7      480.91      453.35     53.69 o 
  -9   7   7      895.10      755.11     63.87 o 
  -8   7   7     3474.28     3175.00    135.60 o 
  -7   7   7      237.25      219.33     40.00 o 
  -6   7   7     1916.07     1893.91     39.46 o 
  -5   7   7     1279.64     1335.13     36.26 o 
  -4   7   7      847.17      818.09     50.29 o 
  -3   7   7     1679.30     1589.23     38.34 o 
  -2   7   7     1905.89     1893.92     52.87 o 
  -1   7   7      405.02      414.88     26.60 o 
   0   7   7     1916.53     1886.94     47.03 o 
   1   7   7       47.33       18.62     12.03 o 
   2   7   7      634.46      674.36     35.51 o 
   3   7   7      187.59      199.20     22.36 o 
   4   7   7       44.04       26.60     14.45 o 
   5   7   7      139.50      157.25     37.33 o 
   6   7   7       43.74       46.21     32.22 o 
 -15   8   7      449.04      468.85    126.83 o 
 -14   8   7      942.16      961.45     95.18 o 
 -13   8   7       43.41       36.38     21.24 o 
 -12   8   7     2081.28     2205.63    119.62 o 
 -11   8   7     1196.04     1221.12     82.90 o 
 -10   8   7      100.86      105.82     31.34 o 
  -9   8   7     1840.31     1832.07    100.09 o 
  -8   8   7     1174.41     1105.26     73.99 o 
  -7   8   7      556.69      557.81     30.34 o 
  -6   8   7     1307.48     1397.06     34.74 o 
  -5   8   7       64.43       50.44     12.16 o 
  -4   8   7     1596.33     1483.66     43.59 o 
  -3   8   7     2060.70     2046.01     56.61 o 
  -2   8   7      425.83      439.04     33.77 o 
  -1   8   7      514.33      476.26    100.73 o 
   0   8   7       25.88       29.15     10.88 o 
   1   8   7       36.85       49.61     16.36 o 
   2   8   7      488.16      559.85     35.25 o 
   3   8   7      179.04      132.13     36.63 o 
   4   8   7       54.39       47.37     17.30 o 
   5   8   7      145.17      180.50     30.94 o 
 -15   9   7      372.29      357.54     44.59 o 
 -14   9   7       34.35       40.88     23.41 o 
 -13   9   7      324.92      361.28     41.38 o 
 -12   9   7     1365.73     1434.22     68.94 o 
 -11   9   7       98.42      112.40     34.66 o 
 -10   9   7     1262.69     1207.96     82.55 o 
  -9   9   7      807.63      881.16     73.99 o 
  -8   9   7       73.72       64.94     26.74 o 
  -7   9   7     1567.35     1590.56     83.79 o 
  -6   9   7      802.05      814.41     42.94 o 
  -5   9   7      342.43      319.36     33.78 o 
  -4   9   7      685.01      704.45     37.29 o 
  -3   9   7      292.46      347.66     33.46 o 
  -2   9   7      777.27      756.60     46.16 o 
  -1   9   7      693.18      725.97     46.62 o 
   0   9   7       30.82       38.66     19.04 o 
   1   9   7      372.14      307.98     28.08 o 
   2   9   7      217.67      232.88     26.74 o 
   3   9   7        2.52        9.86     14.54 o 
   4   9   7       50.51       28.44     20.57 o 
 -15  10   7      496.77      467.20     41.65 o 
 -14  10   7      235.35      239.84     38.79 o 
 -13  10   7     1688.43     1493.30     73.04 o 
 -12  10   7      194.70      199.96     38.94 o 
 -11  10   7      669.33      747.93     60.69 o 
 -10  10   7     1014.91     1148.69     82.97 o 
  -9  10   7       93.49       47.18     26.53 o 
  -8  10   7      787.48      735.73     67.98 o 
  -7  10   7      792.03      741.88     70.74 o 
  -6  10   7        1.09       -2.57      8.39 o 
  -5  10   7      729.58      762.75     44.56 o 
  -4  10   7      242.64      233.16     25.73 o 
  -3  10   7       23.92       31.97     23.70 o 
  -2  10   7      807.86      784.59     49.28 o 
  -1  10   7       88.51       46.29     22.07 o 
   0  10   7       35.10       66.83     21.65 o 
   1  10   7       81.88       78.34     19.55 o 
   2  10   7       11.29       11.83     15.88 o 
   3  10   7       45.03       68.49     36.04 o 
 -15  11   7        0.39       -5.17     23.56 o 
 -14  11   7      866.17      853.85     64.02 o 
 -13  11   7      462.94      478.76     69.29 o 
 -12  11   7       67.24       89.68     28.05 o 
 -11  11   7      999.14      990.15     62.40 o 
 -10  11   7      319.32      309.85     38.30 o 
  -9  11   7      498.39      513.73     48.38 o 
  -8  11   7     1264.15     1398.72     67.85 o 
  -7  11   7       34.09       24.47     26.10 o 
  -6  11   7      373.91      381.07     25.63 o 
  -5  11   7      535.61      521.79     29.71 o 
  -4  11   7        8.60       -5.46     11.23 o 
  -3  11   7      271.79      304.52     49.48 o 
  -2  11   7      139.50      118.84     40.18 o 
  -1  11   7        0.40       -2.94     17.61 o 
   0  11   7       82.87       74.46     26.54 o 
   1  11   7       31.32       36.81     23.29 o 
   2  11   7       15.86      -19.93     19.93 o 
 -14  12   7      616.73      612.08     70.49 o 
 -13  12   7       71.76       45.43     27.21 o 
 -12  12   7      635.55      660.02     58.89 o 
 -11  12   7      772.39      777.59     58.66 o 
 -10  12   7        0.41        7.57     19.94 o 
  -9  12   7      815.74      732.15     54.85 o 
  -8  12   7      733.82      622.28     95.28 o 
  -7  12   7        0.77      -15.71     15.71 o 
  -6  12   7      664.38      686.85     46.77 o 
  -5  12   7      246.78      223.71     22.69 o 
  -4  12   7       26.72       -4.74     17.96 o 
  -3  12   7      382.56      251.26     51.57 o 
  -2  12   7        2.11      -16.34     25.96 o 
  -1  12   7       93.34      117.42     44.99 o 
   0  12   7      135.86      179.67     49.23 o 
 -13  13   7      256.10      241.69     41.65 o 
 -12  13   7      697.17      634.02     57.91 o 
 -11  13   7      126.68      135.73     31.82 o 
 -10  13   7      216.12      219.52     37.96 o 
  -9  13   7      775.13      778.84     58.96 o 
  -8  13   7       39.48       23.24     23.47 o 
  -7  13   7      129.71      140.03     29.31 o 
  -6  13   7      217.32      244.17     31.36 o 
  -5  13   7        0.56      -11.65     11.65 o 
  -4  13   7      129.84      127.18     43.72 o 
  -3  13   7       81.66       40.60     33.88 o 
  -2  13   7       49.50      122.09     45.77 o 
  -1  13   7       23.77        4.88     39.54 o 
 -12  14   7      493.55      656.57     81.84 o 
 -11  14   7        3.65       -9.08     23.65 o 
 -10  14   7      340.18      288.56     47.57 o 
  -9  14   7      129.07      172.96     35.46 o 
  -8  14   7       39.94       18.56     24.48 o 
  -7  14   7      252.13      307.11     78.73 o 
  -6  14   7       16.18        4.19     13.82 o 
  -5  14   7       62.55       86.57     27.69 o 
  -4  14   7       66.42      104.69     42.16 o 
  -8  15   7      203.71      233.12     42.16 o 
   2 -14   8      232.42      359.06     68.76 o 
   3 -14   8        4.37       21.72     42.09 o 
   4 -14   8      329.98      299.85     68.40 o 
   5 -14   8      301.91      322.42     67.91 o 
   6 -14   8      116.61       27.16     37.84 o 
   7 -14   8      650.90      585.98     88.42 o 
   2 -13   8       52.87       44.04     24.67 o 
   3 -13   8      477.39      464.97     50.58 o 
   4 -13   8      837.38      928.38     66.92 o 
   5 -13   8        0.65        7.05     21.67 o 
   6 -13   8      560.92      569.70     57.06 o 
   7 -13   8      744.18      846.08     97.26 o 
   8 -13   8       36.70       68.76     38.69 o 
   9 -13   8     1248.07     1288.60    119.83 o 
  -3 -12   8       50.37       30.13     29.85 o 
  -1 -12   8        7.62      -15.49     29.99 o 
   0 -12   8      362.25      369.24     61.05 o 
   1 -12   8      410.32      311.87     57.05 o 
   2 -12   8      266.91      369.57     44.05 o 
   3 -12   8      575.09      513.56     75.86 o 
   4 -12   8      378.02      228.40     49.69 o 
   5 -12   8      144.64      164.59     32.86 o 
   6 -12   8     1261.49     1329.19     72.22 o 
   7 -12   8      119.14      119.48     30.33 o 
   8 -12   8      555.86      660.55     58.98 o 
   9 -12   8      817.13      787.86     92.24 o 
  10 -12   8       63.67       50.29     39.47 o 
  11 -12   8      444.97      476.06     84.03 o 
  -5 -11   8       30.85       37.56     27.94 o 
  -4 -11   8       21.49      -14.36     23.91 o 
  -3 -11   8      507.12      620.00     69.71 o 
  -2 -11   8       97.05      119.25     26.31 o 
  -1 -11   8      211.87      216.67     48.53 o 
   0 -11   8      152.97      197.85     32.70 o 
   1 -11   8       64.77       75.08     23.80 o 
   2 -11   8      481.76      473.35     59.52 o 
   3 -11   8     2213.75     2300.81    126.51 o 
   4 -11   8       15.82        9.73     25.22 o 
   5 -11   8     1269.22     1276.28     67.49 o 
   6 -11   8      243.96      290.78     39.16 o 
   7 -11   8      121.48       81.42     26.11 o 
   8 -11   8     1195.42     1209.19     72.96 o 
   9 -11   8      373.35      313.07     62.28 o 
  10 -11   8      272.39      220.06     58.43 o 
  11 -11   8      968.19      993.56    101.86 o 
  -6 -10   8      133.89       95.02     34.09 o 
  -5 -10   8       12.83       24.13     17.19 o 
  -4 -10   8      440.22      467.67     42.47 o 
  -3 -10   8      624.59      732.40     39.57 o 
  -2 -10   8       57.36       24.27     14.88 o 
  -1 -10   8      553.97      597.40     37.16 o 
   0 -10   8      475.58      568.90     37.19 o 
   1 -10   8      916.89     1032.58     50.84 o 
   2 -10   8     2197.63     2152.36     62.51 o 
   3 -10   8        2.19      -12.07     16.51 o 
   4 -10   8      517.94      513.35     64.72 o 
   5 -10   8       92.45       93.00     32.47 o 
   6 -10   8       13.58        8.51     16.81 o 
   7 -10   8     1180.81     1214.99    139.35 o 
   8 -10   8     1595.47     1578.30     76.21 o 
   9 -10   8      111.93       66.76     20.43 o 
  10 -10   8      851.24      798.62     51.24 o 
  11 -10   8      297.75      322.56     62.74 o 
  -7  -9   8      225.36      257.53     50.82 o 
  -6  -9   8       50.04       51.90     17.68 o 
  -5  -9   8      122.50       99.89     20.01 o 
  -4  -9   8      470.66      581.61     30.74 o 
  -3  -9   8      162.80      198.85     19.22 o 
  -2  -9   8      643.86      608.02     26.35 o 
  -1  -9   8      642.87      675.19     27.04 o 
   0  -9   8       65.91       51.11     12.47 o 
   1  -9   8     1778.47     1853.22     47.98 o 
   2  -9   8      692.09      679.28     28.73 o 
   3  -9   8       56.30       33.14     10.41 o 
   4  -9   8     1828.09     1732.23     44.56 o 
   5  -9   8      533.25      553.19     34.73 o 
   6  -9   8     2541.26     2442.12     72.13 o 
   7  -9   8     2966.42     3001.38     73.59 o 
   8  -9   8        2.05        1.25     12.32 o 
   9  -9   8      743.89      709.57     44.76 o 
  10  -9   8      484.23      413.50     47.47 o 
  11  -9   8       70.56       29.32     25.51 o 
  12  -9   8      689.29      518.71     76.96 o 
  -8  -8   8      167.77      169.83     21.35 o 
  -7  -8   8      225.68      198.91     21.90 o 
  -6  -8   8       15.61       12.47     12.37 o 
  -5  -8   8      367.14      384.58     35.65 o 
  -4  -8   8      514.57      510.77     27.61 o 
  -3  -8   8      450.56      390.28     21.29 o 
  -2  -8   8     1940.00     1969.44     44.10 o 
  -1  -8   8      127.64      134.54     18.96 o 
   0  -8   8      470.24      488.73     42.78 o 
   1  -8   8     3237.92     3184.38     77.15 o 
   2  -8   8      305.90      291.28     20.03 o 
   3  -8   8     5145.09     5003.97    146.26 o 
   4  -8   8     2625.29     2505.83     67.61 o 
   5  -8   8      706.99      704.20     26.42 o 
   6  -8   8     2497.69     2386.24     61.47 o 
   7  -8   8     1042.10      913.35     39.45 o 
   8  -8   8      720.83      779.38     54.18 o 
   9  -8   8     1151.53     1133.95     44.87 o 
  10  -8   8       40.40        9.43     13.59 o 
  11  -8   8      528.49      607.84     76.32 o 
  12  -8   8      875.80      979.98     97.83 o 
  -9  -7   8       73.96       73.39     16.12 o 
  -8  -7   8      285.78      301.52     24.53 o 
  -7  -7   8       37.73       17.67     11.49 o 
  -6  -7   8      402.64      433.87     26.71 o 
  -5  -7   8      694.64      710.75     55.56 o 
  -4  -7   8       50.65       26.54     10.20 o 
  -3  -7   8     2031.96     2043.16     37.71 o 
  -2  -7   8      771.38      844.84     22.24 o 
  -1  -7   8        2.27       -0.62      6.58 o 
   0  -7   8     4336.40     4518.34     72.00 o 
   1  -7   8     1370.18     1413.67     38.55 o 
   2  -7   8     1517.71     1559.31     40.58 o 
   3  -7   8     2409.11     2318.82     51.16 o 
   4  -7   8      144.06      111.28     12.75 o 
   5  -7   8      550.63      530.48     20.99 o 
   6  -7   8      964.07      944.56     49.58 o 
   7  -7   8       90.43       70.91     14.95 o 
   8  -7   8     1858.85     1981.78     56.93 o 
   9  -7   8      781.34      766.17     38.09 o 
  10  -7   8      134.96      114.04     24.41 o 
  11  -7   8      979.67      921.78     53.62 o 
  12  -7   8      137.78      104.12     44.42 o 
 -10  -6   8       20.08       15.04     13.43 o 
  -9  -6   8      453.79      500.79     28.65 o 
  -8  -6   8      268.83      295.34     31.80 o 
  -7  -6   8      145.68      128.73     15.89 o 
  -6  -6   8      338.89      370.51     23.42 o 
  -5  -6   8      132.23      127.90     14.76 o 
  -4  -6   8      401.03      419.73     27.69 o 
  -3  -6   8     3308.32     3411.45     50.58 o 
  -2  -6   8      155.62      185.91     11.82 o 
  -1  -6   8     1132.36     1044.12     24.78 o 
   0  -6   8     2089.72     2141.44     43.60 o 
   1  -6   8       31.54       18.52      7.43 o 
   2  -6   8     2618.44     2624.89     61.54 o 
   3  -6   8     1611.84     1531.46     40.04 o 
   4  -6   8      427.20      395.41     27.18 o 
   5  -6   8     2409.07     2208.88     43.95 o 
   6  -6   8      182.30      186.38     11.60 o 
   7  -6   8     2750.46     2528.05     62.95 o 
   8  -6   8     1563.78     1639.70     50.33 o 
   9  -6   8       68.69       48.36     15.11 o 
  10  -6   8      780.22      734.16     45.60 o 
  11  -6   8      952.64     1053.75     66.46 o 
  12  -6   8       39.58       77.03     36.85 o 
 -11  -5   8       16.86       20.47     34.52 o 
 -10  -5   8      270.12      255.77     21.05 o 
  -9  -5   8      419.54      437.14     36.93 o 
  -8  -5   8        0.21       -8.77      8.77 o 
  -7  -5   8     1079.53     1117.55     35.74 o 
  -6  -5   8      676.84      639.68     37.69 o 
  -5  -5   8      441.17      443.83     22.67 o 
  -4  -5   8     4775.88     4818.17     69.99 o 
  -3  -5   8      689.62      714.44     28.57 o 
  -2  -5   8     2669.08     2691.52     40.99 o 
  -1  -5   8     2808.72     2777.95     41.08 o 
   0  -5   8      340.03      385.78     15.27 o 
   1  -5   8     3644.93     3629.84     58.89 o 
   2  -5   8     1628.58     1555.94     31.73 o 
   3  -5   8      305.11      322.44     16.90 o 
   4  -5   8     2070.91     1976.98     40.73 o 
   5  -5   8      474.06      505.45     19.80 o 
   6  -5   8      248.49      252.49     16.25 o 
   7  -5   8     4276.47     4417.35     89.58 o 
   8  -5   8     1118.90     1096.32     40.69 o 
   9  -5   8      221.72      243.84     28.04 o 
  10  -5   8     1087.40     1173.18     56.15 o 
  11  -5   8      111.74      127.06     25.73 o 
  12  -5   8      215.71      265.69     59.63 o 
 -11  -4   8       76.84       62.76     24.61 o 
 -10  -4   8      774.09      838.90     49.37 o 
  -9  -4   8      364.76      336.85     22.93 o 
  -8  -4   8      490.90      466.85     23.93 o 
  -7  -4   8     2515.98     2642.93     56.57 o 
  -6  -4   8      261.87      252.29     17.63 o 
  -5  -4   8     2208.42     2260.39     40.63 o 
  -4  -4   8     1719.96     1662.35     36.77 o 
  -3  -4   8     1620.34     1607.84     28.92 o 
  -2  -4   8     1057.60      955.05     19.41 o 
  -1  -4   8      896.41      988.59     20.61 o 
   0  -4   8     1194.05     1157.33     22.74 o 
   1  -4   8     5502.37     5369.80     77.82 o 
   2  -4   8     1176.21     1231.12     26.74 o 
   3  -4   8     1091.48     1090.52     28.96 o 
   4  -4   8     4853.67     4838.54     75.23 o 
   5  -4   8      567.61      601.65     21.42 o 
   6  -4   8     1720.27     1729.26     36.84 o 
   7  -4   8     2158.44     2211.48     57.22 o 
   8  -4   8        6.16       -8.76     11.74 o 
   9  -4   8      845.19      832.74     46.41 o 
  10  -4   8      158.52      131.04     27.93 o 
  11  -4   8      129.28      104.39     25.47 o 
  12  -4   8      239.29      312.58     65.50 o 
 -12  -3   8       14.74        8.69     22.87 o 
 -11  -3   8      621.54      614.75    202.62 o 
 -10  -3   8      783.11      865.25     56.84 o 
  -9  -3   8       51.95       40.65     12.20 o 
  -8  -3   8     1160.55     1152.77     44.53 o 
  -7  -3   8      317.26      311.42     18.66 o 
  -6  -3   8       80.05       74.38      8.75 o 
  -5  -3   8     1668.18     1736.12     38.50 o 
  -4  -3   8      197.04      177.80     10.47 o 
  -3  -3   8     5398.54     5378.63     61.53 o 
  -2  -3   8     3674.43     3513.82     43.70 o 
  -1  -3   8      109.46      133.09      7.69 o 
   0  -3   8     5857.81     6060.06     65.80 o 
   1  -3   8     6115.70     6348.33     69.19 o 
   2  -3   8      297.31      299.90     13.83 o 
   3  -3   8     4633.12     4416.91     77.34 o 
   4  -3   8     3339.85     3008.64     52.85 o 
   5  -3   8      632.04      587.26     22.50 o 
   6  -3   8     6058.72     5920.39     88.77 o 
   7  -3   8        7.77       -3.32      5.62 o 
   8  -3   8      645.27      729.38     41.59 o 
   9  -3   8      397.45      415.61     35.60 o 
  10  -3   8        4.47       -9.78     14.71 o 
  11  -3   8      514.08      483.69     73.64 o 
  12  -3   8      164.67      134.61     48.95 o 
 -13  -2   8       73.27       60.19     27.59 o 
 -12  -2   8      241.32      328.34     60.87 o 
 -11  -2   8      684.68      748.40     76.11 o 
 -10  -2   8       88.86       96.55     24.33 o 
  -9  -2   8      611.09      531.84     51.88 o 
  -8  -2   8     2075.41     2180.23     47.69 o 
  -7  -2   8       18.65       12.37      6.00 o 
  -6  -2   8     1885.72     1868.78     34.11 o 
  -5  -2   8      153.53      144.07      9.79 o 
  -4  -2   8     1585.38     1699.92     30.73 o 
  -3  -2   8     4509.33     4265.68     47.52 o 
  -2  -2   8     1172.34     1219.21     20.83 o 
  -1  -2   8     2700.08     2614.33     37.08 o 
   0  -2   8     3538.06     3810.29     48.45 o 
   1  -2   8      721.84      811.83     16.29 o 
   2  -2   8     3230.13     3268.01     40.76 o 
   3  -2   8     5583.31     5412.50     80.35 o 
   4  -2   8        7.15        5.14      5.68 o 
   5  -2   8      337.80      319.37     16.91 o 
   6  -2   8      289.50      271.60     21.44 o 
   7  -2   8      104.55       96.12     11.07 o 
   8  -2   8      713.42      860.33     45.13 o 
   9  -2   8      230.52      297.36     31.47 o 
  10  -2   8      443.72      397.16     57.06 o 
  11  -2   8      438.71      473.93     75.26 o 
 -13  -1   8       10.11       16.40     22.25 o 
 -12  -1   8      600.45      615.85     53.14 o 
 -11  -1   8      203.06      234.74     58.11 o 
 -10  -1   8      467.25      373.62     31.23 o 
  -9  -1   8     1005.21      962.30     42.22 o 
  -8  -1   8       78.95       91.74     10.44 o 
  -7  -1   8      103.14      114.89     11.47 o 
  -6  -1   8     1315.55     1320.14     30.80 o 
  -5  -1   8      225.16      181.92      9.98 o 
  -4  -1   8     5740.29     5781.23     67.52 o 
  -3  -1   8     2712.44     2590.36     35.60 o 
  -2  -1   8       99.84      141.27      7.49 o 
  -1  -1   8     9217.91     9493.83     91.68 o 
   0  -1   8     4963.30     4778.20     54.38 o 
   1  -1   8     2673.94     2664.02     35.20 o 
   2  -1   8     4365.02     4208.89     54.89 o 
   3  -1   8      765.11      720.10     19.34 o 
   4  -1   8      885.80      797.73     21.14 o 
   5  -1   8     3290.44     3443.63     65.72 o 
   6  -1   8       12.35        8.78      8.85 o 
   7  -1   8     2007.17     2039.12     84.15 o 
   8  -1   8      659.80      635.00     50.18 o 
   9  -1   8       52.13       48.67     23.26 o 
  10  -1   8      320.28      435.00     49.68 o 
  11  -1   8       83.70      116.57     47.89 o 
 -14   0   8       18.95       28.39     27.01 o 
 -13   0   8      396.65      413.60     46.23 o 
 -12   0   8      449.35      544.88    111.80 o 
 -11   0   8      108.64       78.51     19.05 o 
 -10   0   8     1465.56     1460.42     53.42 o 
  -9   0   8     1706.70     1652.15     43.41 o 
  -8   0   8        6.84        5.67      6.95 o 
  -7   0   8     2171.21     2185.29     39.15 o 
  -6   0   8      563.62      549.38     26.89 o 
  -5   0   8     4696.83     4835.20     68.19 o 
  -4   0   8     9061.71     9231.43    117.96 o 
  -3   0   8       81.68       87.41      5.24 o 
  -2   0   8     3105.70     2942.76     39.06 o 
  -1   0   8     4571.14     4787.97     51.22 o 
   0   0   8     1027.63     1013.31     17.47 o 
   1   0   8     5836.27     5808.83     61.30 o 
   2   0   8     1014.89     1064.28     20.08 o 
   3   0   8        7.04        4.16      5.02 o 
   4   0   8     1194.25     1194.24     26.79 o 
   5   0   8      360.72      403.42     16.90 o 
   6   0   8      376.17      363.57     23.74 o 
   7   0   8       77.10       79.84     20.35 o 
   8   0   8       35.72       20.96      9.87 o 
   9   0   8      198.19      242.07     36.56 o 
  10   0   8      171.66      173.59     49.30 o 
  11   0   8       12.51       -4.53     34.94 o 
 -14   1   8       94.94       71.17     27.44 o 
 -13   1   8      828.59      767.53     51.19 o 
 -12   1   8      141.34      121.56     22.16 o 
 -11   1   8      719.88      701.55     40.55 o 
 -10   1   8     2422.12     2486.91     77.35 o 
  -9   1   8      412.67      386.65     28.37 o 
  -8   1   8     2232.42     2185.87     48.28 o 
  -7   1   8     1661.93     1840.42     32.25 o 
  -6   1   8      348.73      308.22     11.87 o 
  -5   1   8     5769.62     5717.64    116.64 o 
  -4   1   8     2684.93     2341.10     44.58 o 
  -3   1   8     2035.48     2026.46     26.08 o 
  -2   1   8     2520.94     2444.09     30.87 o 
  -1   1   8     1344.21     1229.12     20.01 o 
   0   1   8     2628.25     2704.71     35.36 o 
   1   1   8     3217.74     2988.39     45.56 o 
   2   1   8      202.79      195.53     11.56 o 
   3   1   8     1360.84     1323.01     30.80 o 
   4   1   8      552.93      592.18     30.46 o 
   5   1   8        6.21       10.76      8.45 o 
   6   1   8      459.91      515.52     24.42 o 
   7   1   8       94.40      114.48     27.09 o 
   8   1   8       41.90       38.88     12.54 o 
   9   1   8      406.22      439.05     69.36 o 
  10   1   8       16.92       42.02     36.50 o 
 -14   2   8      374.04      398.25     38.96 o 
 -13   2   8      513.49      503.32     40.09 o 
 -12   2   8       65.76       22.71     16.97 o 
 -11   2   8     1743.72     1793.41     73.42 o 
 -10   2   8      924.43      949.47     41.47 o 
  -9   2   8      214.75      165.42     19.15 o 
  -8   2   8     2133.40     2188.32     59.99 o 
  -7   2   8      122.14      147.82     12.62 o 
  -6   2   8     3831.56     3777.25     52.45 o 
  -5   2   8     4986.86     5083.40     72.07 o 
  -4   2   8      792.29      807.61     20.11 o 
  -3   2   8     3825.07     3615.62     45.13 o 
  -2   2   8     4452.86     4717.12     52.06 o 
  -1   2   8     1741.42     1737.95     27.72 o 
   0   2   8    11957.30    11966.16    128.88 o 
   1   2   8      975.84      984.19     22.69 o 
   2   2   8     1069.27     1038.72     26.80 o 
   3   2   8     1197.11     1220.38     30.88 o 
   4   2   8       11.64        1.09      7.54 o 
   5   2   8     1230.32     1289.36     37.50 o 
   6   2   8      329.31      355.60     28.74 o 
   7   2   8      229.75      195.98     18.84 o 
   8   2   8      235.40      228.02     22.01 o 
   9   2   8       86.61       93.00     17.05 o 
 -15   3   8      187.64      218.56     31.51 o 
 -14   3   8      848.38      881.10     51.57 o 
 -13   3   8        0.74       -8.88     13.78 o 
 -12   3   8     1442.11     1390.83     54.31 o 
 -11   3   8      954.05     1009.19     57.20 o 
 -10   3   8      155.74      134.47     19.28 o 
  -9   3   8     3430.71     2978.35    104.44 o 
  -8   3   8     1696.48     1699.97    107.98 o 
  -7   3   8     1713.46     1684.55     41.79 o 
  -6   3   8     5043.72     5326.63     69.37 o 
  -5   3   8      314.25      367.95     12.81 o 
  -4   3   8     1629.44     1591.13     46.90 o 
  -3   3   8     2603.77     2506.01     34.93 o 
  -2   3   8      189.22      198.33      8.80 o 
  -1   3   8     2702.06     2748.77     38.89 o 
   0   3   8     1299.13     1248.79     23.98 o 
   1   3   8       80.96       79.74      8.45 o 
   2   3   8     1923.58     1852.25     39.00 o 
   3   3   8      625.46      676.50     39.28 o 
   4   3   8      305.43      319.07     20.96 o 
   5   3   8      498.01      485.41     27.77 o 
   6   3   8      121.98      133.65     21.21 o 
   7   3   8       27.88       11.39     12.21 o 
   8   3   8      365.15      397.69     29.31 o 
   9   3   8        1.89       -0.89     17.33 o 
 -15   4   8      702.68      795.56     84.76 o 
 -14   4   8      183.68      140.57     24.25 o 
 -13   4   8      561.39      524.97     39.21 o 
 -12   4   8     1266.61     1251.61    113.32 o 
 -11   4   8       41.42       30.74     14.40 o 
 -10   4   8     1551.64     1388.46     58.84 o 
  -9   4   8     2539.73     2480.66     79.48 o 
  -8   4   8       13.81       14.81     11.01 o 
  -7   4   8      820.23      837.39     25.92 o 
  -6   4   8     2399.29     2413.08     35.56 o 
  -5   4   8       62.62       41.88      6.08 o 
  -4   4   8     2687.32     2720.45     52.05 o 
  -3   4   8      984.38     1035.98     18.09 o 
  -2   4   8      211.39      189.88      9.17 o 
  -1   4   8     2378.26     2346.07     35.65 o 
   0   4   8      151.50      149.16     10.69 o 
   1   4   8     1769.12     1712.97     33.69 o 
   2   4   8     2005.13     2130.39     43.81 o 
   3   4   8       59.11       69.03     11.94 o 
   4   4   8      999.21      996.65     34.12 o 
   5   4   8      302.14      287.67     22.48 o 
   6   4   8      154.84      186.80     19.56 o 
   7   4   8      241.08      280.42     31.85 o 
   8   4   8      101.64       74.78     18.13 o 
 -15   5   8      384.71      348.64     40.22 o 
 -14   5   8       69.75       59.43     20.17 o 
 -13   5   8     1471.97     1477.63     57.93 o 
 -12   5   8      386.00      398.51     31.97 o 
 -11   5   8      753.54      760.97    104.76 o 
 -10   5   8     3019.60     2939.16    110.56 o 
  -9   5   8     1187.32     1229.64     51.73 o 
  -8   5   8     1650.86     1519.57     56.35 o 
  -7   5   8     1178.15     1199.73     33.37 o 
  -6   5   8        1.79        2.36      3.38 o 
  -5   5   8     1053.48     1061.48     23.82 o 
  -4   5   8     1115.70     1094.35     28.36 o 
  -3   5   8       67.26       50.81      7.29 o 
  -2   5   8     2690.20     2775.56     43.15 o 
  -1   5   8      384.15      419.01     15.56 o 
   0   5   8     1509.94     1507.56     31.22 o 
   1   5   8     2881.64     2727.25     52.54 o 
   2   5   8      244.85      242.24     16.59 o 
   3   5   8      248.65      229.49     19.19 o 
   4   5   8      608.50      624.98     40.03 o 
   5   5   8       13.89       -7.88     10.75 o 
   6   5   8      139.94      146.23     18.70 o 
   7   5   8       41.85       31.48     15.99 o 
   8   5   8        1.29       -8.98     17.75 o 
 -15   6   8       49.80       76.00     22.53 o 
 -14   6   8     1290.73     1346.99     57.14 o 
 -13   6   8     1531.69     1566.23     85.28 o 
 -12   6   8       12.00       16.25     13.69 o 
 -11   6   8     1844.34     1866.11     76.25 o 
 -10   6   8     1455.65     1492.80     59.55 o 
  -9   6   8       24.57       42.07     14.89 o 
  -8   6   8     1966.11     2019.63    123.68 o 
  -7   6   8      322.10      344.14     18.13 o 
  -6   6   8     1780.17     1842.42     36.08 o 
  -5   6   8     2250.22     2237.72     44.23 o 
  -4   6   8        5.10        8.07      6.95 o 
  -3   6   8      822.21      895.65     32.18 o 
  -2   6   8      908.03      929.59     28.44 o 
  -1   6   8       50.27       45.34      9.92 o 
   0   6   8     1142.42     1201.05     35.72 o 
   1   6   8     1884.17     1816.46     45.79 o 
   2   6   8        6.97       14.09      9.64 o 
   3   6   8      570.67      605.34     34.39 o 
   4   6   8       45.19       33.15     14.54 o 
   5   6   8       61.58       74.74     18.17 o 
   6   6   8       84.34       71.48     18.11 o 
   7   6   8       14.30       26.50     19.77 o 
 -15   7   8       88.00      145.42     32.36 o 
 -14   7   8     1104.11     1203.34     70.31 o 
 -13   7   8      425.54      461.49     45.69 o 
 -12   7   8      208.70      205.14     43.15 o 
 -11   7   8     1413.72     1272.69     84.95 o 
 -10   7   8      139.56      133.27     35.37 o 
  -9   7   8     2062.95     2187.73    111.90 o 
  -8   7   8     1612.38     1674.54     94.01 o 
  -7   7   8        8.87       10.78      9.62 o 
  -6   7   8     3084.26     3097.13     65.87 o 
  -5   7   8      757.41      729.58     31.11 o 
  -4   7   8      322.63      333.73     43.08 o 
  -3   7   8     2683.97     2726.25     89.63 o 
  -2   7   8     1170.60     1175.32     40.70 o 
  -1   7   8     1864.84     1834.05     54.58 o 
   0   7   8     2061.81     2159.35     52.32 o 
   1   7   8       20.48        8.19     11.19 o 
   2   7   8      320.39      263.00     45.47 o 
   3   7   8      197.01      236.68     27.90 o 
   4   7   8       33.78       27.17     15.41 o 
   5   7   8       93.52       69.14     19.26 o 
   6   7   8       14.71        8.12     19.33 o 
 -15   8   8      752.57      865.75     63.32 o 
 -14   8   8      690.58      677.35     46.93 o 
 -13   8   8      170.90      154.91     43.72 o 
 -12   8   8      885.82      982.60     82.20 o 
 -11   8   8      370.91      404.61     56.94 o 
 -10   8   8      400.49      364.58     52.77 o 
  -9   8   8     3614.72     3404.54    150.03 o 
  -8   8   8       24.11       12.66     17.47 o 
  -7   8   8      553.03      561.55     33.43 o 
  -6   8   8     1909.16     2044.40     52.35 o 
  -5   8   8      130.51      131.47     18.15 o 
  -4   8   8     1498.44     1524.35     72.96 o 
  -3   8   8      558.70      585.84     36.49 o 
  -2   8   8       22.22       10.82     22.49 o 
  -1   8   8      244.81      263.37     34.87 o 
   0   8   8      221.52      222.22     23.53 o 
   1   8   8       51.51       41.94     15.34 o 
   2   8   8      203.23      182.29     23.30 o 
   3   8   8        8.55       -2.81     13.40 o 
   4   8   8       72.47       79.13     20.47 o 
   5   8   8       61.87       69.20     24.31 o 
 -15   9   8      464.60      467.45     54.33 o 
 -14   9   8       49.62       19.52     23.82 o 
 -13   9   8      337.81      335.35     41.78 o 
 -12   9   8      806.90      933.08     83.47 o 
 -11   9   8       23.16       31.41     24.55 o 
 -10   9   8     1347.03     1449.03     95.42 o 
  -9   9   8     1137.10     1222.89     84.46 o 
  -8   9   8      181.71      221.29     23.31 o 
  -7   9   8     1342.32     1376.39     88.56 o 
  -6   9   8      155.86      166.29     66.07 o 
  -5   9   8      417.04      427.95     31.23 o 
  -4   9   8      883.58      922.90     43.91 o 
  -3   9   8       52.20       69.50     17.12 o 
  -2   9   8      748.85      725.68     72.22 o 
  -1   9   8      301.23      241.71     48.17 o 
   0   9   8       15.05        2.85     16.78 o 
   1   9   8      288.46      286.24     28.05 o 
   2   9   8      185.34      191.39     24.91 o 
   3   9   8        2.68        8.86     15.86 o 
   4   9   8       79.45       65.29     25.38 o 
 -15  10   8      289.67      319.05     37.32 o 
 -14  10   8      295.37      236.89     56.06 o 
 -13  10   8      633.34      557.78     51.54 o 
 -12  10   8       37.36        1.61     29.39 o 
 -11  10   8      632.78      714.08     75.05 o 
 -10  10   8     1696.35     1788.92    107.52 o 
  -9  10   8        0.11      -19.74     19.74 o 
  -8  10   8     1082.74     1364.79     91.82 o 
  -7  10   8     1007.35     1086.79     83.82 o 
  -6  10   8      200.58      223.03     55.25 o 
  -5  10   8      679.23      753.80     38.73 o 
  -4  10   8      126.00      127.17     20.96 o 
  -3  10   8       72.83      112.75     35.16 o 
  -2  10   8      377.15      358.21     56.45 o 
  -1  10   8       34.88       17.61     27.73 o 
   0  10   8       69.71       48.67     31.12 o 
   1  10   8      115.46      111.78     42.05 o 
   2  10   8        0.64      -14.35     14.97 o 
   3  10   8       22.36       17.56     22.13 o 
 -14  11   8      697.79      748.54     61.40 o 
 -13  11   8      258.73      274.68     41.25 o 
 -12  11   8      173.21      132.42     31.54 o 
 -11  11   8     1231.63     1304.71     69.62 o 
 -10  11   8      258.23      264.62     50.15 o 
  -9  11   8      836.79      851.95     82.55 o 
  -8  11   8      135.65      163.47     41.10 o 
  -7  11   8       28.71        6.44     25.54 o 
  -6  11   8      423.97      420.15     28.89 o 
  -5  11   8      391.29      374.75     41.06 o 
  -4  11   8        5.73       -7.29     12.65 o 
  -3  11   8      196.64      119.69     35.86 o 
  -2  11   8       84.43      149.89     40.53 o 
  -1  11   8        0.33      -10.12     22.28 o 
   0  11   8       52.90       43.64     34.02 o 
   1  11   8       42.45       43.08     37.42 o 
 -14  12   8      424.24      499.24     54.65 o 
 -13  12   8        2.13        3.67     23.00 o 
 -12  12   8      596.96      595.72     56.20 o 
 -11  12   8      502.29      443.50     48.36 o 
 -10  12   8       25.99       12.43     21.37 o 
  -9  12   8     1043.93     1050.73     65.35 o 
  -8  12   8      154.37      109.31     28.41 o 
  -7  12   8      153.56      122.37     28.12 o 
  -6  12   8      639.54      734.28     33.80 o 
  -5  12   8       94.54       55.74     22.06 o 
  -4  12   8      102.80      124.33     20.11 o 
  -3  12   8      176.96      158.10     44.85 o 
  -2  12   8       10.46      -10.47     25.39 o 
  -1  12   8       87.93       90.68     41.88 o 
   0  12   8       13.93       -3.54     30.13 o 
 -13  13   8      219.11      248.07     55.95 o 
 -12  13   8      468.74      501.95     54.17 o 
 -11  13   8       35.41       23.89     25.05 o 
 -10  13   8      413.81      451.52     65.57 o 
  -9  13   8      303.00      323.24     80.96 o 
  -8  13   8       10.17      -18.95     18.95 o 
  -7  13   8      286.09      284.88     40.91 o 
  -6  13   8      151.82      125.38     30.80 o 
  -5  13   8        6.06       22.68     13.90 o 
  -4  13   8      114.37       93.17     23.42 o 
  -3  13   8       35.65        9.62     31.19 o 
  -2  13   8       15.27       32.11     38.41 o 
 -11  14   8       23.81       23.98     35.58 o 
 -10  14   8      361.91      277.60     69.92 o 
  -9  14   8       12.01       29.15     24.18 o 
  -8  14   8        5.56       -2.50     23.30 o 
  -7  14   8      262.71      269.14     42.41 o 
  -6  14   8        3.73        4.86     12.92 o 
  -5  14   8       78.62      103.63     28.40 o 
   2 -14   9      113.59      112.47     56.24 o 
   3 -14   9       28.62       20.51     44.21 o 
   4 -14   9      248.17      178.75     55.95 o 
   5 -14   9       74.33        7.85     41.10 o 
   6 -14   9      206.81      139.99     57.30 o 
   1 -13   9      133.16      112.97     47.89 o 
   2 -13   9      161.70       71.80     45.20 o 
   3 -13   9      360.38      259.18     60.97 o 
   4 -13   9      728.45      717.55     88.35 o 
   5 -13   9       23.81       13.16     36.15 o 
   6 -13   9      842.82      873.52     99.67 o 
   7 -13   9      782.11      886.82    100.16 o 
   8 -13   9      306.39      358.14     70.52 o 
  -3 -12   9      186.03      146.07     38.62 o 
  -1 -12   9        9.83       -6.65     29.92 o 
   0 -12   9      830.00      743.86     84.81 o 
   1 -12   9      236.20      244.22     37.83 o 
   2 -12   9      424.60      449.44     62.46 o 
   3 -12   9     1438.47     1504.73     77.65 o 
   4 -12   9      159.02      175.32     35.30 o 
   5 -12   9      507.76      503.64     66.46 o 
   6 -12   9      544.45      540.48     54.29 o 
   7 -12   9       51.53       55.61     25.91 o 
   8 -12   9      769.18      700.36     89.34 o 
   9 -12   9      425.56      459.86     79.86 o 
  10 -12   9        8.30       26.95     40.81 o 
  -4 -11   9       86.85       64.09     30.63 o 
  -3 -11   9      343.78      367.23     40.69 o 
  -2 -11   9        0.67       -5.39     18.14 o 
  -1 -11   9      187.30      175.84     29.90 o 
   0 -11   9      330.28      329.31     31.13 o 
   1 -11   9        1.71       -5.52     13.26 o 
   2 -11   9      588.93      513.86     48.51 o 
   3 -11   9      474.29      497.98    114.24 o 
   4 -11   9       31.86       12.89     22.99 o 
   5 -11   9      655.91      666.95     55.41 o 
   6 -11   9      200.64      169.30     33.14 o 
   7 -11   9      261.52      231.82     69.14 o 
   8 -11   9      914.39      982.08     68.47 o 
   9 -11   9      144.39      155.55     53.55 o 
  10 -11   9      445.07      505.98     79.58 o 
  11 -11   9      809.25      732.55     94.08 o 
  -6 -10   9       60.21       19.10     24.69 o 
  -5 -10   9       51.00       42.76     21.34 o 
  -4 -10   9      467.36      498.48     72.43 o 
  -3 -10   9      306.02      334.54     46.39 o 
  -2 -10   9      367.14      316.84     35.15 o 
  -1 -10   9     1094.49     1027.09     72.03 o 
   0 -10   9       86.49       67.77     17.28 o 
   1 -10   9      830.44      817.79     40.77 o 
   2 -10   9     2538.96     2666.82     72.74 o 
   3 -10   9      179.16      196.03     22.05 o 
   4 -10   9      616.50      656.04     51.67 o 
   5 -10   9      953.21     1010.64     60.45 o 
   6 -10   9       21.11       29.65     25.43 o 
   7 -10   9     1859.10     1787.56     82.19 o 
   8 -10   9      401.83      431.72     64.16 o 
   9 -10   9      194.15      176.36     52.96 o 
  10 -10   9     1107.55      998.66     97.55 o 
  11 -10   9      125.01      118.55     49.66 o 
  -7  -9   9      363.40      381.19     38.85 o 
  -6  -9   9        0.73      -14.30     14.30 o 
  -5  -9   9      515.36      559.12     31.98 o 
  -4  -9   9      818.72      839.20     41.47 o 
  -3  -9   9        4.38        3.55     11.52 o 
  -2  -9   9     1220.26     1299.40     40.57 o 
  -1  -9   9     1011.85     1044.56     43.26 o 
   0  -9   9      140.69      126.76     16.39 o 
   1  -9   9     1484.68     1521.35     43.89 o 
   2  -9   9      593.15      626.39     34.20 o 
   3  -9   9      319.94      326.09     22.57 o 
   4  -9   9      405.13      439.89     24.51 o 
   5  -9   9       22.37       28.38     14.02 o 
   6  -9   9      672.94      694.13     50.03 o 
   7  -9   9     1820.32     1785.29     55.80 o 
   8  -9   9       28.96       25.46     15.11 o 
   9  -9   9      904.38      857.41     51.82 o 
  10  -9   9      362.36      341.22     31.04 o 
  11  -9   9      112.19       65.50     42.16 o 
  -8  -8   9       89.02       80.60     22.23 o 
  -7  -8   9      244.42      282.96     25.38 o 
  -6  -8   9       34.44       41.12     14.01 o 
  -5  -8   9      632.07      716.45     33.33 o 
  -4  -8   9      299.02      331.11     23.98 o 
  -3  -8   9      460.61      430.87     23.20 o 
  -2  -8   9      803.04      775.47     28.51 o 
  -1  -8   9      270.89      249.61     17.59 o 
   0  -8   9      481.38      485.06     30.44 o 
   1  -8   9     1847.79     1912.43     52.58 o 
   2  -8   9       98.19       81.98     13.11 o 
   3  -8   9     1569.12     1559.30     67.08 o 
   4  -8   9     2630.19     2643.13     58.34 o 
   5  -8   9      215.65      215.77     31.76 o 
   6  -8   9     3848.45     3630.62    101.35 o 
   7  -8   9      161.59      164.92     21.07 o 
   8  -8   9      989.50      888.79     41.13 o 
   9  -8   9      849.79      802.20     40.91 o 
  10  -8   9        1.64       -4.21     14.52 o 
  11  -8   9     1003.83     1014.85     97.55 o 
  12  -8   9      424.84      403.27     69.68 o 
  -9  -7   9      176.16      192.40     24.20 o 
  -8  -7   9      400.29      411.31     31.41 o 
  -7  -7   9        2.59       -6.91     11.03 o 
  -6  -7   9      631.36      627.73     31.05 o 
  -5  -7   9      434.58      518.89     27.80 o 
  -4  -7   9       28.19       18.42     10.29 o 
  -3  -7   9     1688.41     1785.66     35.81 o 
  -2  -7   9      778.37      742.01     23.90 o 
  -1  -7   9      457.14      468.47     38.46 o 
   0  -7   9     2597.94     2522.40     49.66 o 
   1  -7   9      656.03      728.38     29.03 o 
   2  -7   9     3707.92     3844.42     74.49 o 
   3  -7   9     3685.71     3562.68     70.41 o 
   4  -7   9      378.32      418.01     22.41 o 
   5  -7   9     1874.09     1860.60     41.82 o 
   6  -7   9      495.18      457.96     24.50 o 
   7  -7   9      417.76      346.36     31.71 o 
   8  -7   9     1186.37     1215.63     44.98 o 
   9  -7   9      376.65      330.28     44.89 o 
  10  -7   9      277.48      239.41     30.80 o 
  11  -7   9      674.71      909.39     94.01 o 
  12  -7   9      135.46      122.23     47.96 o 
 -10  -6   9       73.31       36.65     17.75 o 
  -9  -6   9      284.98      319.32     27.12 o 
  -8  -6   9      222.74      241.03     24.29 o 
  -7  -6   9      193.08      180.45     19.09 o 
  -6  -6   9      336.66      374.09     23.93 o 
  -5  -6   9       47.84       44.00     11.21 o 
  -4  -6   9     1011.73     1025.98     57.17 o 
  -3  -6   9     1895.51     1832.08     34.56 o 
  -2  -6   9      151.52      149.83     12.24 o 
  -1  -6   9     2191.00     2292.51     51.49 o 
   0  -6   9     2337.59     2423.14     47.29 o 
   1  -6   9     1297.03     1346.73     53.74 o 
   2  -6   9     3562.16     3488.87     68.23 o 
   3  -6   9      223.82      245.86     18.02 o 
   4  -6   9       19.50       18.08      7.86 o 
   5  -6   9      584.63      643.71     26.74 o 
   6  -6   9      179.93      173.70     12.86 o 
   7  -6   9     1521.72     1510.33     48.22 o 
   8  -6   9     1033.04     1019.62     41.64 o 
   9  -6   9       72.61       49.40     15.86 o 
  10  -6   9      847.39      831.73     50.53 o 
  11  -6   9      382.55      363.44     66.99 o 
  12  -6   9      129.60      116.01     47.53 o 
 -11  -5   9        0.62        0.92     22.62 o 
 -10  -5   9      410.35      390.82     25.49 o 
  -9  -5   9      111.55       96.73     23.00 o 
  -8  -5   9       37.57       59.22     14.58 o 
  -7  -5   9     1074.75     1138.89     36.72 o 
  -6  -5   9      494.85      449.57     24.08 o 
  -5  -5   9      346.65      386.58     20.11 o 
  -4  -5   9     3285.46     3339.60     54.76 o 
  -3  -5   9      673.54      677.38     19.67 o 
  -2  -5   9     1489.26     1554.07     29.64 o 
  -1  -5   9     1475.96     1505.49     31.51 o 
   0  -5   9      471.27      459.29     20.07 o 
   1  -5   9     3622.25     3469.98     58.77 o 
   2  -5   9     2671.84     2736.52     57.28 o 
   3  -5   9       16.44        2.26      6.60 o 
   4  -5   9     2413.24     2607.34     50.39 o 
   5  -5   9      718.96      625.63     25.65 o 
   6  -5   9     1616.55     1565.16     36.14 o 
   7  -5   9     1930.72     1955.65     55.35 o 
   8  -5   9      227.75      208.03     22.24 o 
   9  -5   9      236.92      226.46     27.48 o 
  10  -5   9      715.14      665.06     78.53 o 
  11  -5   9        7.90      -15.14     31.48 o 
 -11  -4   9       68.11       73.63     26.61 o 
 -10  -4   9      513.16      504.40     24.89 o 
  -9  -4   9       36.93       37.63     14.85 o 
  -8  -4   9      914.00      885.90     36.68 o 
  -7  -4   9     1950.99     2000.15     55.43 o 
  -6  -4   9       97.87       82.25     12.02 o 
  -5  -4   9     3193.98     3082.15     51.02 o 
  -4  -4   9     1437.52     1537.13     29.92 o 
  -3  -4   9      764.43      754.87     22.35 o 
  -2  -4   9     2070.75     2057.73     31.76 o 
  -1  -4   9       10.35       10.24      4.51 o 
   0  -4   9     2865.20     2791.49     45.32 o 
   1  -4   9     5537.10     5701.45     83.42 o 
   2  -4   9       24.42       10.87      6.98 o 
   3  -4   9      903.90     1040.28     28.32 o 
   4  -4   9      153.54      130.37     13.09 o 
   5  -4   9      310.91      352.59     18.58 o 
   6  -4   9      810.96      799.43     25.86 o 
   7  -4   9      964.77     1039.05     35.05 o 
   8  -4   9       11.85       12.39     14.62 o 
   9  -4   9      675.68      648.74     43.69 o 
  10  -4   9       10.18      -13.46     15.11 o 
  11  -4   9      196.02      239.02     59.28 o 
 -12  -3   9        0.19        2.17     21.45 o 
 -11  -3   9      474.95      592.05     52.62 o 
 -10  -3   9      217.60      211.07     33.29 o 
  -9  -3   9      133.79      120.17     19.56 o 
  -8  -3   9     2571.27     2614.61     63.55 o 
  -7  -3   9      577.04      563.41     25.05 o 
  -6  -3   9      136.44      133.85     12.37 o 
  -5  -3   9     1288.31     1280.00     28.23 o 
  -4  -3   9       62.17       57.70      7.26 o 
  -3  -3   9     1483.02     1523.64     25.98 o 
  -2  -3   9     1251.32     1181.66     21.87 o 
  -1  -3   9      581.40      576.63     14.59 o 
   0  -3   9     8138.36     8093.60     92.31 o 
   1  -3   9     1272.94     1224.81     24.49 o 
   2  -3   9      661.88      651.58     21.99 o 
   3  -3   9     4151.81     4347.22     72.65 o 
   4  -3   9     2466.52     2485.97     48.12 o 
   5  -3   9     4190.84     4283.16     71.15 o 
   6  -3   9     4899.42     5012.14     88.05 o 
   7  -3   9       42.17       15.29      7.75 o 
   8  -3   9      347.95      346.03     50.32 o 
   9  -3   9      336.59      339.76     33.83 o 
  10  -3   9       96.25       73.22     22.07 o 
  11  -3   9      515.28      514.39     80.29 o 
 -13  -2   9       90.51       45.03     31.94 o 
 -12  -2   9      334.91      367.19     45.62 o 
 -11  -2   9      571.36      582.49     50.67 o 
 -10  -2   9      100.94      113.69     24.32 o 
  -9  -2   9      896.99      941.33     39.59 o 
  -8  -2   9     1724.92     1772.30     55.83 o 
  -7  -2   9     1219.78     1245.35     34.61 o 
  -6  -2   9      867.84      835.12     23.97 o 
  -5  -2   9       72.00       74.66      8.19 o 
  -4  -2   9     1590.27     1409.96     26.44 o 
  -3  -2   9     6725.55     6700.42     69.72 o 
  -2  -2   9      912.91      929.90     18.74 o 
  -1  -2   9     2293.16     2377.14     38.12 o 
   0  -2   9     8563.25     8551.51     90.17 o 
   1  -2   9      290.79      279.79     10.87 o 
   2  -2   9     6530.35     6406.97     83.40 o 
   3  -2   9     2499.12     2437.35     46.80 o 
   4  -2   9      331.44      352.34     18.20 o 
   5  -2   9     1029.71     1071.14     30.01 o 
   6  -2   9       40.21       36.97      9.62 o 
   7  -2   9      243.46      242.75     16.70 o 
   8  -2   9      499.81      497.18     37.95 o 
   9  -2   9        6.55       10.56     15.40 o 
  10  -2   9      518.63      505.34     75.55 o 
  11  -2   9      230.07      219.64     57.44 o 
 -13  -1   9       86.10       52.30     25.32 o 
 -12  -1   9      528.50      507.82     64.09 o 
 -11  -1   9        2.53       16.49     14.91 o 
 -10  -1   9      792.04      834.96     44.71 o 
  -9  -1   9      796.19      813.62     41.23 o 
  -8  -1   9      433.60      393.35     16.66 o 
  -7  -1   9      999.68      996.37     29.12 o 
  -6  -1   9     1310.11     1305.08     29.87 o 
  -5  -1   9      162.98      131.30     11.35 o 
  -4  -1   9     2511.52     2471.92     44.99 o 
  -3  -1   9     2231.96     2278.51     33.59 o 
  -2  -1   9       46.64       48.00      5.83 o 
  -1  -1   9     3432.10     3348.35     39.98 o 
   0  -1   9      687.84      658.07     15.09 o 
   1  -1   9     3047.84     3173.18     41.24 o 
   2  -1   9     3522.76     3634.69     49.36 o 
   3  -1   9      113.41      113.52     11.27 o 
   4  -1   9      592.27      649.88     23.49 o 
   5  -1   9      753.24      764.71     25.87 o 
   6  -1   9       30.69       32.29      9.81 o 
   7  -1   9     1113.83     1208.54     52.28 o 
   8  -1   9      753.26      784.58     28.64 o 
   9  -1   9      141.15      170.68     26.27 o 
  10  -1   9      333.03      391.95     68.54 o 
 -14   0   9        0.44        3.41     20.93 o 
 -13   0   9      376.24      430.37     48.06 o 
 -12   0   9      198.92      256.36     29.67 o 
 -11   0   9      269.55      207.34     29.75 o 
 -10   0   9     1299.76     1289.70     51.63 o 
  -9   0   9      537.18      514.79     27.13 o 
  -8   0   9     2251.13     2222.83     39.98 o 
  -7   0   9     1503.41     1345.83     29.57 o 
  -6   0   9      253.21      268.56     13.57 o 
  -5   0   9     2071.76     2041.45     42.69 o 
  -4   0   9     6430.96     6583.65    102.12 o 
  -3   0   9      605.09      628.50     14.52 o 
  -2   0   9     5216.50     5198.50     62.62 o 
  -1   0   9     3703.29     3759.76     50.54 o 
   0   0   9     1580.23     1592.45     24.16 o 
   1   0   9     3471.83     3644.20     43.68 o 
   2   0   9     1201.67     1159.06     22.42 o 
   3   0   9      109.25      131.64     10.63 o 
   4   0   9     2621.60     2624.07     50.45 o 
   5   0   9       18.02       20.13     10.56 o 
   6   0   9     2118.09     2117.18     58.12 o 
   7   0   9      542.46      585.71     29.90 o 
   8   0   9        0.02       -2.26      9.96 o 
   9   0   9      247.83      266.58     40.18 o 
  10   0   9       22.42       47.82     37.91 o 
 -14   1   9      301.68      404.78     48.49 o 
 -13   1   9      794.20      781.44     62.12 o 
 -12   1   9       30.77       -0.88     15.55 o 
 -11   1   9     1414.11     1293.09     52.02 o 
 -10   1   9      877.91      782.84     40.80 o 
  -9   1   9       29.67       13.70      9.17 o 
  -8   1   9     7146.87     7134.66    119.08 o 
  -7   1   9     1730.41     1727.56     33.28 o 
  -6   1   9      153.70      132.03     11.50 o 
  -5   1   9     5963.63     5868.10     92.50 o 
  -4   1   9      575.39      634.55     20.87 o 
  -3   1   9     3122.99     3217.92     46.53 o 
  -2   1   9     1191.96     1206.92     19.83 o 
  -1   1   9       14.19       21.81      4.58 o 
   0   1   9     2434.85     2350.76     33.03 o 
   1   1   9     1975.42     1886.23     33.03 o 
   2   1   9       36.13       36.85      7.02 o 
   3   1   9     1712.92     1745.18     37.97 o 
   4   1   9      401.22      392.44     21.64 o 
   5   1   9      246.35      206.08     17.59 o 
   6   1   9      604.67      608.15     31.57 o 
   7   1   9      145.70      161.47     22.27 o 
   8   1   9       36.76       43.71     14.34 o 
   9   1   9      146.62      131.92     47.04 o 
 -14   2   9      570.49      670.62     47.99 o 
 -13   2   9      389.05      427.31     37.74 o 
 -12   2   9      286.24      304.88     30.76 o 
 -11   2   9     1602.53     1689.07     59.51 o 
 -10   2   9      310.78      237.65     24.75 o 
  -9   2   9     1399.22     1496.40    122.34 o 
  -8   2   9     8709.19     8388.70    154.41 o 
  -7   2   9      108.33      106.73      7.60 o 
  -6   2   9     2830.50     2733.31     50.57 o 
  -5   2   9     2028.23     1745.41     54.76 o 
  -4   2   9        2.02        0.60      5.18 o 
  -3   2   9     3191.32     3096.82     50.59 o 
  -2   2   9     1727.01     1724.66     27.74 o 
  -1   2   9     1079.11     1098.56     21.77 o 
   0   2   9     3287.82     3418.10     47.37 o 
   1   2   9      131.13      133.44      9.46 o 
   2   2   9     1021.31      898.22     25.79 o 
   3   2   9     1371.87     1204.38     40.22 o 
   4   2   9       33.75       36.47     11.57 o 
   5   2   9      944.27     1009.60     51.53 o 
   6   2   9      347.90      371.31     27.16 o 
   7   2   9        4.88        6.68     12.11 o 
   8   2   9      386.87      446.94     35.22 o 
   9   2   9        6.29        3.76     12.82 o 
 -15   3   9      357.15      356.58     53.17 o 
 -14   3   9      778.75      799.25     50.53 o 
 -13   3   9        8.02       -1.35     14.52 o 
 -12   3   9     1256.19     1337.82     53.93 o 
 -11   3   9      800.36      775.47     41.39 o 
 -10   3   9      449.63      461.00     70.71 o 
  -9   3   9     4994.56     5045.33    204.39 o 
  -8   3   9      376.40      306.97     18.32 o 
  -7   3   9       38.97       46.06      9.16 o 
  -6   3   9     1731.23     1661.50     35.06 o 
  -5   3   9      128.12      133.88      9.82 o 
  -4   3   9     3943.29     3799.52     66.38 o 
  -3   3   9     3185.61     3085.11     50.85 o 
  -2   3   9       75.25       69.85      6.52 o 
  -1   3   9     2098.59     2073.17     33.21 o 
   0   3   9      401.45      406.34     15.34 o 
   1   3   9      885.41      945.91     23.97 o 
   2   3   9     1509.18     1436.70     34.57 o 
   3   3   9      274.32      234.65     18.76 o 
   4   3   9      167.19      172.37     17.32 o 
   5   3   9     1014.48     1045.34     39.33 o 
   6   3   9        0.22      -10.28     10.28 o 
   7   3   9      124.95      113.04     24.22 o 
   8   3   9       88.13       86.40     20.29 o 
 -15   4   9      707.74      789.50     52.44 o 
 -14   4   9      120.22      114.81     24.33 o 
 -13   4   9      737.68      773.90     78.69 o 
 -12   4   9      708.31      671.45     40.54 o 
 -11   4   9       33.05       42.21     16.75 o 
 -10   4   9     1260.31     1370.05     59.71 o 
  -9   4   9     4871.33     4747.06    125.86 o 
  -8   4   9      352.69      353.57     36.43 o 
  -7   4   9     1743.82     1671.91     44.88 o 
  -6   4   9     2056.53     2179.05     45.10 o 
  -5   4   9      627.39      636.47     18.94 o 
  -4   4   9     2677.93     2601.56     50.93 o 
  -3   4   9      332.15      302.60     16.86 o 
  -2   4   9      689.56      695.53     21.49 o 
  -1   4   9      327.43      369.20     13.73 o 
   0   4   9      181.98      194.49     14.02 o 
   1   4   9      534.46      558.27     19.78 o 
   2   4   9     1327.87     1315.88     34.06 o 
   3   4   9       24.31       19.05     10.16 o 
   4   4   9      577.28      559.18     29.16 o 
   5   4   9      171.70      164.46     18.52 o 
   6   4   9       20.57       10.73     12.38 o 
   7   4   9      251.21      275.42     23.90 o 
   8   4   9       47.27       15.42     18.87 o 
 -15   5   9      362.48      328.43     36.32 o 
 -14   5   9      128.42       86.43     26.49 o 
 -13   5   9     1089.18     1089.83     52.16 o 
 -12   5   9      111.91       99.40     21.65 o 
 -11   5   9      862.69      845.49     49.12 o 
 -10   5   9     2657.39     2692.01     87.44 o 
  -9   5   9      580.52      586.65     44.95 o 
  -8   5   9     2069.21     2005.74     68.24 o 
  -7   5   9      375.47      355.46     19.86 o 
  -6   5   9        1.64        9.93      5.81 o 
  -5   5   9     2444.61     2456.14     48.44 o 
  -4   5   9     1602.78     1537.49     36.73 o 
  -3   5   9      583.54      523.91     21.46 o 
  -2   5   9     1550.76     1571.17     39.41 o 
  -1   5   9       27.31       33.96      7.40 o 
   0   5   9     1117.62     1191.90     41.76 o 
   1   5   9     1087.31     1117.72     31.02 o 
   2   5   9      257.01      228.29     16.79 o 
   3   5   9      227.71      211.42     19.48 o 
   4   5   9      511.73      456.21     34.70 o 
   5   5   9        4.25        3.98     11.97 o 
   6   5   9      175.22      196.85     22.19 o 
   7   5   9      145.07      109.23     24.84 o 
 -15   6   9        4.75      -17.38     17.38 o 
 -14   6   9     1230.39     1271.20     67.12 o 
 -13   6   9      756.38      678.67     42.10 o 
 -12   6   9      184.47      180.73     28.28 o 
 -11   6   9     1749.60     1762.26     81.06 o 
 -10   6   9     1078.39     1137.42     66.03 o 
  -9   6   9      627.68      552.26     37.41 o 
  -8   6   9     1463.15     1574.63     58.80 o 
  -7   6   9      558.46      566.65     26.51 o 
  -6   6   9     1492.57     1467.36     46.64 o 
  -5   6   9     1902.41     1799.09     46.53 o 
  -4   6   9        0.07        4.13      7.33 o 
  -3   6   9      174.71      153.60     16.49 o 
  -2   6   9       86.31      112.12     15.10 o 
  -1   6   9        7.25       -2.69      9.87 o 
   0   6   9      843.11      838.44     30.28 o 
   1   6   9      336.49      356.19     26.65 o 
   2   6   9       82.68       81.15     16.33 o 
   3   6   9      215.74      199.26     23.30 o 
   4   6   9       41.64       37.52     15.90 o 
   5   6   9      178.73      164.47     23.32 o 
   6   6   9       25.01       41.67     46.23 o 
 -15   7   9      262.93      254.04     41.75 o 
 -14   7   9     1450.94     1552.02     77.84 o 
 -13   7   9      178.35      115.23     39.19 o 
 -12   7   9      401.91      358.42     56.94 o 
 -11   7   9      891.21      881.30     76.61 o 
 -10   7   9       41.67       20.87     20.94 o 
  -9   7   9     2990.03     2722.64    130.72 o 
  -8   7   9       85.71       82.81     20.09 o 
  -7   7   9       68.82       60.36     14.92 o 
  -6   7   9     2228.39     2202.30     52.03 o 
  -5   7   9      616.67      543.16     25.23 o 
  -4   7   9      731.76      756.11     37.82 o 
  -3   7   9     1957.95     1913.53     64.74 o 
  -2   7   9      188.36      238.53     58.43 o 
  -1   7   9     1449.23     1449.60     90.97 o 
   0   7   9      435.23      472.37     29.53 o 
   1   7   9       18.74        0.22     12.23 o 
   2   7   9      547.95      524.67     47.96 o 
   3   7   9       66.65       72.69     18.22 o 
   4   7   9       51.39       30.21     16.83 o 
   5   7   9      112.26      123.61     30.63 o 
 -15   8   9      780.43      825.18     64.07 o 
 -14   8   9      231.78      240.69     37.71 o 
 -13   8   9      123.89      118.77     37.28 o 
 -12   8   9      451.02      444.58     62.18 o 
 -11   8   9       66.36       73.42     29.57 o 
 -10   8   9     1109.14     1133.27     82.83 o 
  -9   8   9     2445.05     2348.52    122.30 o 
  -8   8   9        9.63        7.22     10.67 o 
  -7   8   9      487.93      590.49     37.24 o 
  -6   8   9     2241.97     2315.04     65.12 o 
  -5   8   9       11.57       17.32     21.96 o 
  -4   8   9     1358.58     1299.72     81.74 o 
  -3   8   9      570.56      549.29     36.88 o 
  -2   8   9       75.10       40.96     28.44 o 
  -1   8   9      931.38      985.92     83.26 o 
   0   8   9       43.61       35.30     30.42 o 
   1   8   9      235.04      285.13     33.50 o 
   2   8   9       97.46       68.60     18.32 o 
   3   8   9        8.51       -0.24     15.40 o 
   4   8   9       97.42      121.78     23.85 o 
 -15   9   9      623.24      663.45     58.65 o 
 -14   9   9        0.15       -0.30     20.36 o 
 -13   9   9      694.07      644.05     75.33 o 
 -12   9   9      210.52      184.13     44.49 o 
 -11   9   9      161.72      126.19     37.77 o 
 -10   9   9     1380.87     1105.26     83.47 o 
  -9   9   9      457.89      458.37     61.12 o 
  -8   9   9       79.61       80.29     32.96 o 
  -7   9   9     1643.04     1740.40    103.98 o 
  -6   9   9      219.83      183.86     19.82 o 
  -5   9   9      775.08      794.38     40.03 o 
  -4   9   9      963.49      916.47     95.95 o 
  -3   9   9        3.22       -8.49     18.96 o 
  -2   9   9      304.17      274.46     50.65 o 
  -1   9   9       60.92       47.11     29.21 o 
   0   9   9       53.55       40.46     30.13 o 
   1   9   9      289.29      327.81     37.71 o 
   2   9   9       47.54       36.52     23.27 o 
   3   9   9       15.84        6.44     17.65 o 
 -14  10   9      389.72      457.29    143.24 o 
 -13  10   9      414.30      422.51     66.00 o 
 -12  10   9       35.78       25.82     26.10 o 
 -11  10   9      772.61      860.30     83.33 o 
 -10  10   9     1682.07     1628.28    105.68 o 
  -9  10   9      235.02      167.29     42.58 o 
  -8  10   9      512.39      541.06     65.57 o 
  -7  10   9      880.11      830.14     30.06 o 
  -6  10   9      282.84      285.71     24.63 o 
  -5  10   9      691.82      668.40     56.38 o 
  -4  10   9       49.27       45.90     16.80 o 
  -3  10   9      158.45      174.34     26.21 o 
  -2  10   9      118.16      136.52     39.61 o 
  -1  10   9        4.47        4.74     25.61 o 
   0  10   9      131.10      152.93     45.41 o 
   1  10   9      117.77      141.83     49.30 o 
   2  10   9        5.35       -3.27     20.03 o 
 -14  11   9      802.40      823.16     65.26 o 
 -13  11   9      271.56      250.00     62.04 o 
 -12  11   9      207.53      207.64     40.64 o 
 -11  11   9      927.68      848.41     84.46 o 
 -10  11   9       36.64       73.07     35.16 o 
  -9  11   9      780.65      742.59     79.44 o 
  -8  11   9      166.92      228.69     48.53 o 
  -7  11   9       43.47       22.46      9.25 o 
  -6  11   9      519.78      524.08     33.51 o 
  -5  11   9      228.35      269.03     28.60 o 
  -4  11   9       14.92       21.47     15.57 o 
  -3  11   9      122.89      113.17     23.89 o 
  -2  11   9       37.89       40.53     30.84 o 
  -1  11   9       35.77       23.41     34.87 o 
   0  11   9      153.33      188.09     53.12 o 
   1  11   9        6.09       33.03     38.20 o 
 -13  12   9        1.52       19.61     26.24 o 
 -12  12   9      480.13      493.33     52.44 o 
 -11  12   9      267.12      270.87     40.18 o 
 -10  12   9      284.77      214.16     35.84 o 
  -9  12   9      685.58      661.60     78.45 o 
  -8  12   9      139.84      102.50     39.33 o 
  -7  12   9      220.18      204.87     16.36 o 
  -6  12   9      252.03      213.51     30.49 o 
  -5  12   9        0.45       -3.61     13.84 o 
  -4  12   9      134.41      132.16     24.80 o 
  -3  12   9       43.24       15.57     18.56 o 
  -2  12   9       11.00       16.48     29.36 o 
  -1  12   9       40.16       92.74     42.72 o 
 -12  13   9      301.34      248.43     56.09 o 
 -11  13   9        0.89        1.94     37.99 o 
 -10  13   9      621.42      703.19     60.70 o 
  -9  13   9      116.31      111.38     38.52 o 
  -8  13   9       39.33       55.28     28.75 o 
  -7  13   9      389.98      514.88     94.96 o 
  -6  13   9       15.29       18.74     16.27 o 
  -5  13   9       30.68       29.58     15.78 o 
  -4  13   9       83.14       63.27     22.18 o 
  -3  13   9       55.67       22.98     21.24 o 
 -10  14   9      317.01      276.58     62.67 o 
  -9  14   9        1.13       14.51     24.09 o 
  -8  14   9        1.92       -8.39     24.60 o 
  -7  14   9      158.37      183.48     38.90 o 
  -6  14   9        0.15      -19.88     21.97 o 
   1 -13  10      267.05      207.89     57.01 o 
   2 -13  10        0.24      -18.46     36.71 o 
   3 -13  10      346.25      375.82     73.71 o 
   4 -13  10      382.72      336.35     70.03 o 
   5 -13  10       77.04       96.06     50.43 o 
   6 -13  10      804.76      670.37     92.45 o 
   7 -13  10      155.37      161.07     49.37 o 
   0 -12  10      330.94      343.66     46.33 o 
   1 -12  10      206.38      260.97     40.41 o 
   2 -12  10      272.46      245.69     40.44 o 
   3 -12  10     1568.07     1648.67     83.01 o 
   4 -12  10       32.94       19.04     24.26 o 
   5 -12  10      540.69      490.48     52.09 o 
   6 -12  10      744.62      821.52     65.35 o 
   7 -12  10        2.76        8.70     29.28 o 
   8 -12  10      859.30      712.95     93.16 o 
   9 -12  10      308.02      318.17     71.87 o 
  -4 -11  10       93.57       42.51     30.20 o 
  -3 -11  10      170.33      177.40     34.98 o 
  -2 -11  10       22.72       -1.52     27.23 o 
  -1 -11  10      518.99      587.53     69.50 o 
   0 -11  10      893.64     1064.32     50.10 o 
   1 -11  10      160.74      184.07     37.70 o 
   2 -11  10     1335.29     1473.22     97.85 o 
   3 -11  10      159.22      136.07     28.94 o 
   4 -11  10      189.06      211.36     36.43 o 
   5 -11  10      381.94      383.47     46.26 o 
   6 -11  10      184.74      204.95     37.31 o 
   7 -11  10      452.10      400.26     80.85 o 
   8 -11  10      382.96      389.26     72.22 o 
   9 -11  10        4.29       28.15     40.89 o 
  10 -11  10      317.43      250.97     64.44 o 
  -5 -10  10       14.88        8.24     18.68 o 
  -4 -10  10      371.59      443.02     43.32 o 
  -3 -10  10       56.75       52.88     22.95 o 
  -2 -10  10      371.76      359.95     30.63 o 
  -1 -10  10      706.82      738.89     42.03 o 
   0 -10  10        1.46      -12.35     12.68 o 
   1 -10  10      491.13      445.74     32.99 o 
   2 -10  10      392.46      359.79     35.24 o 
   3 -10  10       50.26       42.55     14.67 o 
   4 -10  10      536.09      532.92     32.27 o 
   5 -10  10      494.44      465.22     36.44 o 
   6 -10  10      181.31      166.35     24.54 o 
   7 -10  10     1001.77      913.13     63.27 o 
   8 -10  10      244.29      254.11     36.26 o 
   9 -10  10      168.12      139.48     33.09 o 
  10 -10  10     1064.61     1127.68    107.52 o 
  -7  -9  10      549.99      622.52     48.41 o 
  -6  -9  10        3.06      -13.92     14.87 o 
  -5  -9  10      280.23      269.13     28.05 o 
  -4  -9  10      218.11      263.04     27.45 o 
  -3  -9  10      233.20      221.58     24.69 o 
  -2  -9  10     1300.45     1389.92     39.57 o 
  -1  -9  10      217.94      187.73     20.00 o 
   0  -9  10      226.32      227.31     21.52 o 
   1  -9  10     1593.06     1509.90     47.72 o 
   2  -9  10      115.36       84.95     15.00 o 
   3  -9  10     1472.46     1439.92     47.93 o 
   4  -9  10      829.62      836.26     52.76 o 
   5  -9  10       15.01       13.13      9.37 o 
   6  -9  10     1010.89     1096.10     50.26 o 
   7  -9  10     1204.89     1173.10     47.46 o 
   8  -9  10      120.76      136.77     22.05 o 
   9  -9  10      992.19      952.53     46.51 o 
  10  -9  10      103.44      109.38     32.24 o 
  11  -9  10      206.01      196.79     55.32 o 
  -8  -8  10      116.80      129.41     22.52 o 
  -7  -8  10      238.31      232.10     49.61 o 
  -6  -8  10      120.87      105.51     17.68 o 
  -5  -8  10      412.91      389.39     30.56 o 
  -4  -8  10        1.14      -13.24     13.24 o 
  -3  -8  10      655.90      666.02     28.22 o 
  -2  -8  10     1541.77     1578.52     53.02 o 
  -1  -8  10       43.01       27.85     10.33 o 
   0  -8  10     1272.17     1354.76     53.00 o 
   1  -8  10      549.55      599.91     29.19 o 
   2  -8  10      261.55      263.65     21.24 o 
   3  -8  10     2084.86     1862.22     57.38 o 
   4  -8  10      867.61      770.72     51.86 o 
   5  -8  10      941.38      877.01     36.20 o 
   6  -8  10     2875.27     2901.39     56.79 o 
   7  -8  10        8.65       17.34     13.55 o 
   8  -8  10      736.80      729.08     39.59 o 
   9  -8  10      552.71      488.84     35.86 o 
  10  -8  10       60.87       24.09     33.00 o 
  11  -8  10      605.59      721.16     87.78 o 
  -9  -7  10      136.37      148.55     24.21 o 
  -8  -7  10      522.84      578.59     36.83 o 
  -7  -7  10        1.56       -0.53     13.58 o 
  -6  -7  10      432.83      435.33     31.38 o 
  -5  -7  10      141.95      127.42     16.83 o 
  -4  -7  10      241.52      224.27     31.79 o 
  -3  -7  10      942.35     1029.68     29.02 o 
  -2  -7  10      322.80      351.23     25.28 o 
  -1  -7  10      324.86      308.33     27.71 o 
   0  -7  10     1519.17     1575.05     43.99 o 
   1  -7  10       30.09       20.48      9.70 o 
   2  -7  10     3037.79     3045.95     65.48 o 
   3  -7  10     4736.17     4434.83     84.32 o 
   4  -7  10       10.06        3.59     10.16 o 
   5  -7  10     2574.60     2523.89     52.23 o 
   6  -7  10      866.94      874.61     28.08 o 
   7  -7  10      688.55      682.73     36.45 o 
   8  -7  10      819.20      842.25     43.08 o 
   9  -7  10      149.86      114.40     20.61 o 
  10  -7  10      310.45      410.70     69.11 o 
  11  -7  10      713.25      548.28     80.64 o 
 -10  -6  10      241.24      246.71     23.81 o 
  -9  -6  10      186.18      190.20     23.13 o 
  -8  -6  10      175.07      140.87     30.25 o 
  -7  -6  10      700.13      713.38     36.82 o 
  -6  -6  10      201.04      209.45     30.76 o 
  -5  -6  10        4.43        2.01      9.20 o 
  -4  -6  10      543.71      515.65     23.66 o 
  -3  -6  10     1372.47     1452.30     33.41 o 
  -2  -6  10       35.05       31.51      8.45 o 
  -1  -6  10     3245.25     3306.09     59.79 o 
   0  -6  10     1192.35     1043.76     29.92 o 
   1  -6  10     1912.79     1807.65     46.47 o 
   2  -6  10     3759.95     3629.12    105.60 o 
   3  -6  10       22.29       14.39      9.50 o 
   4  -6  10     1441.96     1497.78     37.85 o 
   5  -6  10      719.06      739.76     26.58 o 
   6  -6  10       13.77       10.64      8.38 o 
   7  -6  10     1032.97     1052.78     41.91 o 
   8  -6  10      812.93      778.95     39.48 o 
   9  -6  10       99.64      131.54     23.86 o 
  10  -6  10      585.85      577.56     80.00 o 
  11  -6  10       78.85      103.98     47.82 o 
 -10  -5  10      343.10      366.78     25.26 o 
  -9  -5  10       67.69       75.51     16.01 o 
  -8  -5  10       55.05       43.90     14.45 o 
  -7  -5  10      822.24      864.17     42.03 o 
  -6  -5  10      223.72      228.32     28.37 o 
  -5  -5  10      448.34      416.71     21.23 o 
  -4  -5  10     1883.99     1820.53     41.45 o 
  -3  -5  10        2.42        1.36      6.23 o 
  -2  -5  10     3218.39     3111.70     51.94 o 
  -1  -5  10     1226.33     1267.63     30.92 o 
   0  -5  10      805.56      822.59     26.13 o 
   1  -5  10     3051.62     2975.16     67.97 o 
   2  -5  10      849.12      817.11     48.24 o 
   3  -5  10      460.99      423.04     29.80 o 
   4  -5  10     3222.06     3359.97     61.66 o 
   5  -5  10     1069.17     1085.77     31.14 o 
   6  -5  10      762.48      761.55     26.34 o 
   7  -5  10     1094.60     1094.68     27.67 o 
   8  -5  10      203.32      173.35     21.68 o 
   9  -5  10      601.66      594.85     44.10 o 
  10  -5  10      465.84      416.78     69.25 o 
  11  -5  10        4.38      -18.39     34.02 o 
 -11  -4  10      212.51      295.42     81.03 o 
 -10  -4  10      376.08      361.17     22.56 o 
  -9  -4  10       12.26        1.59     11.36 o 
  -8  -4  10     1620.88     1692.24     81.70 o 
  -7  -4  10     1125.71     1176.46     43.69 o 
  -6  -4  10      403.35      398.88     32.54 o 
  -5  -4  10     2407.46     2483.64     56.87 o 
  -4  -4  10      398.57      407.31     16.58 o 
  -3  -4  10     1703.35     1732.01     29.94 o 
  -2  -4  10     3755.03     4018.85     51.65 o 
  -1  -4  10        6.81        2.39      5.83 o 
   0  -4  10     3049.66     2982.19     52.89 o 
   1  -4  10     2205.42     2157.61     43.58 o 
   2  -4  10      102.48       92.09     11.23 o 
   3  -4  10     1589.30     1500.58     36.55 o 
   4  -4  10     3729.58     3757.63     66.25 o 
   5  -4  10      140.27      150.59     14.21 o 
   6  -4  10     2030.98     2074.89     45.12 o 
   7  -4  10      167.08      200.84     14.72 o 
   8  -4  10       83.38       68.94     19.48 o 
   9  -4  10      310.02      318.52     34.80 o 
  10  -4  10       16.74       24.12     36.85 o 
  11  -4  10      205.04      263.85     64.58 o 
 -12  -3  10       34.61       14.59     24.06 o 
 -11  -3  10      375.71      252.36     37.66 o 
 -10  -3  10      108.60      134.69     19.07 o 
  -9  -3  10       25.79       15.25     10.66 o 
  -8  -3  10     3374.90     3422.10     86.54 o 
  -7  -3  10        7.54       10.59      8.57 o 
  -6  -3  10      909.45      963.49     31.48 o 
  -5  -3  10     1119.64     1115.36     29.44 o 
  -4  -3  10      184.61      167.08     12.24 o 
  -3  -3  10     4595.35     4596.38     56.63 o 
  -2  -3  10     1442.14     1402.02     25.15 o 
  -1  -3  10      963.38      933.99     21.22 o 
   0  -3  10     2492.04     2306.65     43.86 o 
   1  -3  10     1106.25     1023.62     25.32 o 
   2  -3  10     1054.74     1044.16     29.13 o 
   3  -3  10     4256.17     4057.08     68.72 o 
   4  -3  10        6.37        2.49      7.27 o 
   5  -3  10      553.08      613.38     31.96 o 
   6  -3  10      177.39      178.50     15.22 o 
   7  -3  10        7.91        4.65      8.37 o 
   8  -3  10      593.53      590.54     65.17 o 
   9  -3  10       89.12       63.69     20.69 o 
  10  -3  10       93.17      110.49     44.07 o 
 -12  -2  10      402.30      409.50     46.64 o 
 -11  -2  10      485.48      505.44     58.25 o 
 -10  -2  10      272.22      194.13     43.33 o 
  -9  -2  10      911.31      917.60     29.86 o 
  -8  -2  10      972.52     1025.54     32.63 o 
  -7  -2  10      852.22      858.39     30.51 o 
  -6  -2  10     1389.46     1437.87     37.92 o 
  -5  -2  10      204.24      181.07     13.34 o 
  -4  -2  10     2615.95     2472.73     46.08 o 
  -3  -2  10     2961.69     2941.68     43.67 o 
  -2  -2  10      103.58      109.60      8.04 o 
  -1  -2  10     1677.62     1745.45     35.62 o 
   0  -2  10     2274.68     2155.71     32.41 o 
   1  -2  10      278.01      277.08     17.39 o 
   2  -2  10     3334.36     3210.13     57.91 o 
   3  -2  10     2086.12     2111.67     44.23 o 
   4  -2  10       19.74       13.50      8.27 o 
   5  -2  10     2308.69     2312.74     69.28 o 
   6  -2  10      130.04      113.93     22.47 o 
   7  -2  10      452.81      443.84     23.25 o 
   8  -2  10      557.41      555.81     40.86 o 
   9  -2  10       25.99       42.50     20.27 o 
  10  -2  10      361.84      391.60     70.17 o 
 -13  -1  10      239.61      183.26     43.86 o 
 -12  -1  10      553.54      596.57     54.89 o 
 -11  -1  10        9.14       16.05     15.78 o 
 -10  -1  10      462.85      441.33     35.72 o 
  -9  -1  10     1241.00     1287.41     40.99 o 
  -8  -1  10       60.42       40.09      9.73 o 
  -7  -1  10     2318.88     2379.59     51.19 o 
  -6  -1  10      352.15      348.44     16.93 o 
  -5  -1  10      403.65      401.79     17.65 o 
  -4  -1  10     3131.95     3029.80     58.26 o 
  -3  -1  10     2744.33     2629.36     46.63 o 
  -2  -1  10      694.59      640.72     18.45 o 
  -1  -1  10     3081.31     2991.39     37.96 o 
   0  -1  10       31.78       31.90      5.68 o 
   1  -1  10     1685.68     1785.90     34.34 o 
   2  -1  10     3377.87     3426.69     54.75 o 
   3  -1  10        0.18       -6.39      6.39 o 
   4  -1  10     1109.55     1165.54     32.21 o 
   5  -1  10      169.13      180.44     17.59 o 
   6  -1  10      463.26      460.35     30.99 o 
   7  -1  10      594.03      645.92     49.06 o 
   8  -1  10      317.60      339.48     20.07 o 
   9  -1  10      152.30      139.31     25.79 o 
  10  -1  10      379.38      376.95     71.51 o 
 -13   0  10      491.00      438.28     50.14 o 
 -12   0  10       99.48       80.11     21.08 o 
 -11   0  10      248.52      216.68     40.97 o 
 -10   0  10      641.25      742.55     41.86 o 
  -9   0  10      538.90      506.56     51.57 o 
  -8   0  10     2738.22     2574.42     54.56 o 
  -7   0  10     1146.55     1126.95     27.96 o 
  -6   0  10      950.09      918.27     25.08 o 
  -5   0  10     1366.86     1392.22     34.64 o 
  -4   0  10     5537.16     5546.15     91.15 o 
  -3   0  10      225.94      242.37     13.84 o 
  -2   0  10     3364.43     3353.64     50.31 o 
  -1   0  10       32.20       25.01      5.09 o 
   0   0  10      923.06      996.09     19.85 o 
   1   0  10     1834.56     1868.64     29.80 o 
   2   0  10      374.82      385.18     15.35 o 
   3   0  10      737.90      706.20     25.54 o 
   4   0  10      878.26      976.71     34.24 o 
   5   0  10      116.98      131.07     17.64 o 
   6   0  10      527.19      568.58     31.63 o 
   7   0  10      736.99      656.76     62.40 o 
   8   0  10        6.26      -10.36     11.18 o 
   9   0  10      118.86      128.74     46.26 o 
 -14   1  10      375.45      480.37     44.17 o 
 -13   1  10      688.46      702.48     48.04 o 
 -12   1  10       24.30       18.44     16.34 o 
 -11   1  10      879.65      833.96     45.25 o 
 -10   1  10      202.69      222.47     24.72 o 
  -9   1  10      134.69      120.17     14.65 o 
  -8   1  10     4990.14     5056.80     78.79 o 
  -7   1  10      576.99      607.91     21.05 o 
  -6   1  10      712.36      772.05     24.22 o 
  -5   1  10     3246.64     3237.60     60.24 o 
  -4   1  10       12.67        8.51     10.30 o 
  -3   1  10     1398.74     1354.92     50.15 o 
  -2   1  10      802.13      729.02     19.38 o 
  -1   1  10       14.98       16.38      5.14 o 
   0   1  10     2214.19     2058.30     39.00 o 
   1   1  10     1569.56     1551.79     26.92 o 
   2   1  10      288.68      217.02     14.74 o 
   3   1  10     1523.15     1622.59     46.80 o 
   4   1  10      363.17      314.05     28.21 o 
   5   1  10      780.56      841.43     53.53 o 
   6   1  10      534.81      501.48     54.28 o 
   7   1  10        1.26        0.68     11.86 o 
   8   1  10      133.97      152.71     19.88 o 
   9   1  10       78.91      147.20     49.66 o 
 -14   2  10      810.39      848.91     54.00 o 
 -13   2  10      218.00      227.41     30.15 o 
 -12   2  10      331.69      328.50     31.47 o 
 -11   2  10      506.73      514.66     66.37 o 
 -10   2  10       19.44       25.11     13.54 o 
  -9   2  10     3318.01     3313.89     68.98 o 
  -8   2  10     4101.04     4142.35     90.57 o 
  -7   2  10        3.11       -1.26      7.44 o 
  -6   2  10     1397.28     1301.65     32.13 o 
  -5   2  10      684.34      672.28     26.01 o 
  -4   2  10     1148.32     1083.23     42.93 o 
  -3   2  10     5373.10     5382.89     79.03 o 
  -2   2  10      149.44      141.22     10.40 o 
  -1   2  10     2264.66     2308.36     36.25 o 
   0   2  10     1701.76     1747.99     31.13 o 
   1   2  10        8.15        5.53      6.12 o 
   2   2  10     3456.62     3475.42     61.21 o 
   3   2  10      252.17      316.15     20.93 o 
   4   2  10      402.32      377.34     23.34 o 
   5   2  10      191.66      184.32     21.60 o 
   6   2  10       72.85       75.62     16.25 o 
   7   2  10        1.03       -0.09     12.96 o 
   8   2  10      145.41      162.28     24.00 o 
 -14   3  10      435.94      408.05     38.78 o 
 -13   3  10       10.65       16.16     15.02 o 
 -12   3  10      581.48      622.26     41.54 o 
 -11   3  10      253.36      288.76     42.74 o 
 -10   3  10      653.36      652.85     37.27 o 
  -9   3  10     5126.78     5166.90    137.44 o 
  -8   3  10        1.54        0.84      8.57 o 
  -7   3  10      222.45      210.61     24.66 o 
  -6   3  10     2455.86     2507.42     49.21 o 
  -5   3  10        0.04        1.63      6.01 o 
  -4   3  10     5785.89     5717.99     94.19 o 
  -3   3  10     3362.76     3224.88     61.88 o 
  -2   3  10      124.02      124.94     13.10 o 
  -1   3  10     2575.01     2668.54     49.64 o 
   0   3  10      168.56      203.85     11.86 o 
   1   3  10     1233.44     1218.80     28.74 o 
   2   3  10     1426.71     1436.98     36.09 o 
   3   3  10       99.34       95.40     18.65 o 
   4   3  10      563.53      574.14     28.69 o 
   5   3  10      545.59      537.95     29.34 o 
   6   3  10        0.48        8.87     13.22 o 
   7   3  10      169.23      166.99     22.52 o 
   8   3  10       80.28       84.20     21.71 o 
 -15   4  10      655.84      695.18     50.91 o 
 -14   4  10       45.30        7.12     18.03 o 
 -13   4  10      792.20      739.07     45.57 o 
 -12   4  10      498.66      505.05     41.16 o 
 -11   4  10      142.32      110.82     32.60 o 
 -10   4  10     1601.11     1533.60     64.53 o 
  -9   4  10     2081.29     1967.48     71.61 o 
  -8   4  10     1049.80     1041.28     35.85 o 
  -7   4  10     1024.77     1161.01     38.33 o 
  -6   4  10      777.24      764.92     23.55 o 
  -5   4  10     1290.32     1257.78     32.60 o 
  -4   4  10     3424.01     3422.27     63.95 o 
  -3   4  10       90.39       79.36     10.98 o 
  -2   4  10      633.76      618.34     21.94 o 
  -1   4  10      807.74      791.18     24.75 o 
   0   4  10       23.72       17.03      6.46 o 
   1   4  10     2556.94     2497.98     49.90 o 
   2   4  10      156.19      159.69     16.91 o 
   3   4  10       63.23       63.14     13.50 o 
   4   4  10      254.84      295.71     23.44 o 
   5   4  10       25.15       19.02     12.41 o 
   6   4  10       49.24       54.19     15.26 o 
   7   4  10      115.60      139.29     24.75 o 
 -15   5  10      287.36      302.10     35.11 o 
 -14   5  10      220.69      222.94     30.83 o 
 -13   5  10      833.88      872.90     48.15 o 
 -12   5  10        6.92        2.11     13.11 o 
 -11   5  10      477.96      433.31     39.71 o 
 -10   5  10     1078.67     1053.13     89.52 o 
  -9   5  10        4.20        5.51     12.66 o 
  -8   5  10     2139.16     1984.07     53.46 o 
  -7   5  10     1653.86     1611.50     33.53 o 
  -6   5  10      273.85      247.80     19.08 o 
  -5   5  10     2392.61     2448.60     61.34 o 
  -4   5  10      218.36      239.23     16.46 o 
  -3   5  10      978.45     1021.14     31.41 o 
  -2   5  10     1065.00      989.66     40.71 o 
  -1   5  10        0.78       -6.85      6.85 o 
   0   5  10      309.30      301.93     18.42 o 
   1   5  10     1345.55     1383.91     40.34 o 
   2   5  10       18.05       11.31     10.64 o 
   3   5  10      245.99      268.72     32.79 o 
   4   5  10      205.36      208.29     25.22 o 
   5   5  10        1.53       -8.19     12.81 o 
   6   5  10      192.83      190.02     25.22 o 
 -15   6  10       47.66       56.70     28.94 o 
 -14   6  10      744.02      708.16     59.15 o 
 -13   6  10      429.20      483.32     37.93 o 
 -12   6  10       84.54       65.79     21.38 o 
 -11   6  10     1597.81     1514.97    150.81 o 
 -10   6  10      383.71      353.00     74.95 o 
  -9   6  10     3779.18     3703.90    160.71 o 
  -8   6  10      933.75      909.99     41.08 o 
  -7   6  10       29.98       26.69      6.63 o 
  -6   6  10     1331.80     1417.73     40.10 o 
  -5   6  10      803.41      858.18     32.09 o 
  -4   6  10       81.86       63.94     15.23 o 
  -3   6  10     1489.56     1530.39     59.98 o 
  -2   6  10     1784.83     1780.78    102.60 o 
  -1   6  10        4.47       -3.36      9.25 o 
   0   6  10      635.30      710.02     92.20 o 
   1   6  10      220.47      184.30     30.56 o 
   2   6  10       98.56      113.92     18.44 o 
   3   6  10      422.88      465.65     32.95 o 
   4   6  10        1.16       -8.00     13.82 o 
   5   6  10       71.92       54.91     18.56 o 
 -15   7  10      438.44      440.01     51.53 o 
 -14   7  10     1206.75     1107.51    146.99 o 
 -13   7  10        8.17      -25.54     25.54 o 
 -12   7  10      719.18      716.13     76.54 o 
 -11   7  10      422.06      430.64     60.55 o 
 -10   7  10      426.94      405.74     57.01 o 
  -9   7  10     3234.06     3384.03    152.72 o 
  -8   7  10       52.61       33.79     20.87 o 
  -7   7  10       69.10       73.39     11.42 o 
  -6   7  10     2140.25     2067.77     72.93 o 
  -5   7  10      110.92      115.14     18.39 o 
  -4   7  10     1403.33     1397.61    123.58 o 
  -3   7  10      521.71      558.23     36.89 o 
  -2   7  10      218.40      214.69     26.79 o 
  -1   7  10       31.90       33.95     15.89 o 
   0   7  10      572.66      616.75     44.39 o 
   1   7  10      228.39      266.11     52.88 o 
   2   7  10      187.37      219.05     29.83 o 
   3   7  10       44.03       -1.75     14.94 o 
   4   7  10       48.24       22.22     17.94 o 
   5   7  10       45.61       41.03     23.07 o 
 -15   8  10      579.76      501.37     99.88 o 
 -14   8  10      212.00      288.82     58.64 o 
 -13   8  10      210.90      239.30     51.07 o 
 -12   8  10      449.47      421.80     62.25 o 
 -11   8  10        0.59      -13.16     20.44 o 
 -10   8  10     1296.70     1487.66     97.90 o 
  -9   8  10     1739.80     1653.25    102.28 o 
  -8   8  10        0.41      -13.79     19.88 o 
  -7   8  10     1212.54     1284.89    105.36 o 
  -6   8  10      455.35      461.04     28.05 o 
  -5   8  10       26.64       22.62     16.76 o 
  -4   8  10     1243.05     1373.91     55.67 o 
  -3   8  10     1288.56     1352.04     56.88 o 
  -2   8  10       74.20       83.44     20.01 o 
  -1   8  10      369.14      416.35     60.97 o 
   0   8  10        0.79      -21.08     22.35 o 
   1   8  10      459.48      518.57     44.13 o 
   2   8  10        9.01       18.68     19.59 o 
   3   8  10        0.58      -13.76     18.35 o 
   4   8  10       45.69       59.69     25.40 o 
 -14   9  10       78.34       96.48     40.96 o 
 -13   9  10      550.87      543.54     73.42 o 
 -12   9  10      193.43      158.80     42.16 o 
 -11   9  10      299.38      259.11     51.14 o 
 -10   9  10     1687.45     1721.30    109.36 o 
  -9   9  10       19.28       22.56     23.98 o 
  -8   9  10       45.50       39.05     31.19 o 
  -7   9  10     1240.59     1305.79     40.79 o 
  -6   9  10       59.27       76.91     15.58 o 
  -5   9  10      815.04      843.63    116.68 o 
  -4   9  10      521.56      469.32     35.72 o 
  -3   9  10       11.59       17.50     15.46 o 
  -2   9  10      183.94      216.36     42.48 o 
  -1   9  10        7.05       29.85     30.20 o 
   0   9  10       95.34      111.62     41.88 o 
   1   9  10      204.64      212.56     33.31 o 
   2   9  10        6.26       -0.54     20.94 o 
 -14  10  10      327.48      323.55     62.04 o 
 -13  10  10      478.37      561.43     75.33 o 
 -12  10  10        0.96      -22.07     24.12 o 
 -11  10  10      839.55      929.33     87.22 o 
 -10  10  10      599.84      566.81     71.16 o 
  -9  10  10      229.49      266.89     51.43 o 
  -8  10  10      336.79      430.93     63.17 o 
  -7  10  10      496.47      468.34     24.47 o 
  -6  10  10      458.24      521.29    141.54 o 
  -5  10  10      597.85      664.91     39.79 o 
  -4  10  10        0.79       -2.03     13.54 o 
  -3  10  10       68.65       63.46     32.04 o 
  -2  10  10      108.29      138.59     28.37 o 
  -1  10  10        2.59       38.55     33.39 o 
   0  10  10      156.82      192.69     49.80 o 
   1  10  10       11.23       -0.42     33.88 o 
 -14  11  10      690.42      686.99     62.63 o 
 -13  11  10      108.16       45.27     38.27 o 
 -12  11  10      146.88      121.81     43.57 o 
 -11  11  10      615.82      729.08     83.12 o 
 -10  11  10       41.25       43.50     32.04 o 
  -9  11  10      669.27      741.39     82.20 o 
  -8  11  10      370.70      373.63     60.20 o 
  -7  11  10       86.60       85.55     33.03 o 
  -6  11  10      380.96      423.15     31.80 o 
  -5  11  10       97.59       84.46     19.36 o 
  -4  11  10       50.36       50.30     19.14 o 
  -3  11  10      249.44      226.91     31.09 o 
  -2  11  10       19.90        3.91     18.22 o 
  -1  11  10       61.13       44.63     39.05 o 
   0  11  10       74.42        5.87     32.26 o 
 -13  12  10       19.34       25.61     37.70 o 
 -12  12  10      525.74      511.13     54.99 o 
 -11  12  10       50.24       29.50     31.76 o 
 -10  12  10      499.68      552.80     75.90 o 
  -9  12  10      176.11      133.76     44.21 o 
  -8  12  10       18.71       11.53     28.15 o 
  -7  12  10      346.78      345.72     23.31 o 
  -6  12  10      166.48      182.56     32.54 o 
  -5  12  10       10.06       -9.81     16.52 o 
  -4  12  10       82.78       84.89     23.01 o 
  -3  12  10       16.60       16.49     19.73 o 
  -2  12  10        0.26      -17.84     17.84 o 
 -11  13  10       65.86       28.86     36.15 o 
 -10  13  10      448.51      433.65     50.94 o 
  -9  13  10       67.65       67.80     26.76 o 
  -8  13  10        2.77       -2.31     22.13 o 
  -7  13  10      362.86      395.76     48.64 o 
  -6  13  10       11.63       -1.81     16.57 o 
  -5  13  10       67.63       53.88     41.52 o 
   1 -13  11      270.15      199.62     62.81 o 
   2 -13  11       14.51       25.11     40.96 o 
   3 -13  11      507.04      562.50     85.59 o 
   4 -13  11      326.17      307.56     68.40 o 
   5 -13  11      157.49      163.40     53.05 o 
  -1 -12  11       31.43        8.49     27.59 o 
   0 -12  11      384.22      464.19     51.85 o 
   1 -12  11       31.94       12.91     21.48 o 
   2 -12  11      264.52      290.68     43.76 o 
   3 -12  11      840.79      864.12     66.93 o 
   4 -12  11        0.59       -1.08     21.83 o 
   5 -12  11      842.14      873.31    101.51 o 
   6 -12  11      481.03      432.69     74.34 o 
   7 -12  11      163.21      133.20     52.20 o 
  -3 -11  11      267.86      315.06     51.99 o 
  -2 -11  11        1.33        5.17     21.02 o 
  -1 -11  11      717.10      756.50     73.95 o 
   0 -11  11      511.03      513.18     38.57 o 
   1 -11  11      377.30      382.53     38.39 o 
   2 -11  11      823.79      792.50     81.42 o 
   3 -11  11      202.92      192.82     26.84 o 
   4 -11  11      314.79      290.67     41.90 o 
   5 -11  11      639.72      580.80     55.39 o 
   6 -11  11       44.15       20.66     23.37 o 
   7 -11  11      546.09      493.88     78.80 o 
   8 -11  11      345.07      453.14     77.88 o 
   9 -11  11       23.16       10.40     40.89 o 
  -5 -10  11       91.50      100.52     34.59 o 
  -4 -10  11      388.74      373.38     40.57 o 
  -3 -10  11       47.07       17.01     21.43 o 
  -2 -10  11      393.26      398.59     32.63 o 
  -1 -10  11      550.50      587.56     40.64 o 
   0 -10  11       39.14       38.61     17.46 o 
   1 -10  11      803.71      757.71     42.60 o 
   2 -10  11      560.12      523.43     30.74 o 
   3 -10  11      124.10       98.03     16.30 o 
   4 -10  11     1084.30     1106.75     40.04 o 
   5 -10  11      141.24      110.71     17.36 o 
   6 -10  11      183.52      162.83     26.25 o 
   7 -10  11      567.93      504.49     46.90 o 
   8 -10  11       83.13       68.28     29.55 o 
   9 -10  11      537.64      456.68    112.12 o 
  -6  -9  11       19.40       22.18     19.94 o 
  -5  -9  11      708.93      698.80     63.13 o 
  -4  -9  11      324.49      351.62     31.42 o 
  -3  -9  11       87.77       83.25     19.47 o 
  -2  -9  11      726.95      730.83     31.29 o 
  -1  -9  11      186.39      235.17     23.14 o 
   0  -9  11      800.44      812.59     36.12 o 
   1  -9  11      474.51      509.43     29.69 o 
   2  -9  11      121.34      108.85     20.85 o 
   3  -9  11      203.23      197.12     25.96 o 
   4  -9  11      545.97      578.50     29.79 o 
   5  -9  11        3.18        0.67      9.85 o 
   6  -9  11     1230.52     1364.87     57.50 o 
   7  -9  11      529.40      593.72     37.95 o 
   8  -9  11      105.10       73.04     19.90 o 
   9  -9  11     1157.42     1216.80    138.43 o 
  10  -9  11      350.13      339.68     57.40 o 
  -7  -8  11       68.87       55.93     23.12 o 
  -6  -8  11      451.67      456.23     40.56 o 
  -5  -8  11      410.22      429.13     38.86 o 
  -4  -8  11       37.17       50.19     16.38 o 
  -3  -8  11      497.34      517.31     26.72 o 
  -2  -8  11      562.46      579.30     27.31 o 
  -1  -8  11      198.78      170.93     20.39 o 
   0  -8  11     1197.58     1195.50     40.49 o 
   1  -8  11       71.83       72.95     14.41 o 
   2  -8  11      260.24      253.39     21.92 o 
   3  -8  11     2531.98     2333.09     57.77 o 
   4  -8  11       43.67       24.20     11.03 o 
   5  -8  11     1480.28     1452.00     42.98 o 
   6  -8  11     1864.18     1923.11     54.50 o 
   7  -8  11        1.54       -0.76     12.89 o 
   8  -8  11      938.78      947.86     45.38 o 
   9  -8  11      161.24       88.13     29.50 o 
  10  -8  11       86.81       81.84     43.57 o 
  -8  -7  11      191.87      155.39     23.31 o 
  -7  -7  11       30.98       26.54     16.31 o 
  -6  -7  11      364.38      331.23     29.09 o 
  -5  -7  11      175.69      197.10     46.54 o 
  -4  -7  11      133.59      126.36     17.38 o 
  -3  -7  11      543.90      601.55     30.47 o 
  -2  -7  11       63.01       45.57     10.94 o 
  -1  -7  11      517.63      514.68     24.66 o 
   0  -7  11     1224.65     1259.02     40.15 o 
   1  -7  11        9.86        4.01      9.50 o 
   2  -7  11     2668.97     2601.12    107.44 o 
   3  -7  11     1535.31     1461.64     43.23 o 
   4  -7  11      400.93      451.98     25.92 o 
   5  -7  11     2222.54     2189.03     50.36 o 
   6  -7  11      156.27      139.63     14.75 o 
   7  -7  11      392.73      350.96     47.89 o 
   8  -7  11      733.98      784.56     41.69 o 
   9  -7  11       80.42       93.71     21.46 o 
  10  -7  11      487.71      504.85     76.11 o 
  -9  -6  11      235.70      274.91     34.54 o 
  -8  -6  11      124.02      143.72     20.97 o 
  -7  -6  11      895.46      893.35     41.12 o 
  -6  -6  11      416.15      474.30     35.48 o 
  -5  -6  11       32.71       39.92     13.54 o 
  -4  -6  11      533.84      577.22     33.28 o 
  -3  -6  11      738.05      769.88     25.44 o 
  -2  -6  11      459.97      442.74     24.74 o 
  -1  -6  11     3467.55     3488.48     63.68 o 
   0  -6  11       45.78       29.44      9.49 o 
   1  -6  11     1118.28     1083.91     46.21 o 
   2  -6  11     4195.44     4122.99     80.85 o 
   3  -6  11       31.16       28.02     11.03 o 
   4  -6  11     1332.17     1363.37     37.01 o 
   5  -6  11     1290.07     1288.69     35.83 o 
   6  -6  11        0.91       -0.88      8.11 o 
   7  -6  11      790.50      823.21     26.72 o 
   8  -6  11      496.65      399.72     32.04 o 
   9  -6  11      125.98       84.48     23.24 o 
  10  -6  11      596.88      637.33     84.53 o 
 -10  -5  11      305.80      325.51     25.19 o 
  -9  -5  11       70.17      104.26     17.75 o 
  -8  -5  11      298.41      324.54     30.59 o 
  -7  -5  11      489.82      497.99     31.48 o 
  -6  -5  11        2.83       -4.23     10.66 o 
  -5  -5  11      180.12      200.01     34.95 o 
  -4  -5  11     1424.03     1570.54     43.44 o 
  -3  -5  11       55.38       61.09      9.69 o 
  -2  -5  11     2661.48     2708.69     48.55 o 
  -1  -5  11     1417.18     1470.86     63.80 o 
   0  -5  11      719.94      705.39     25.49 o 
   1  -5  11      999.91     1048.72     34.69 o 
   2  -5  11      345.81      326.40     21.86 o 
   3  -5  11     1723.14     1730.73     41.99 o 
   4  -5  11      467.42      429.63     22.49 o 
   5  -5  11        1.23       -3.61      8.10 o 
   6  -5  11      568.32      528.82     23.75 o 
   7  -5  11      907.64      889.75     52.82 o 
   8  -5  11       31.66       34.30     27.23 o 
   9  -5  11      459.86      412.91     38.89 o 
  10  -5  11      191.63      261.30     59.70 o 
 -11  -4  11      249.83      218.83     37.79 o 
 -10  -4  11       67.50       94.66     15.49 o 
  -9  -4  11        0.59       -1.40     11.62 o 
  -8  -4  11      790.07      711.33     34.64 o 
  -7  -4  11      774.77      833.09     36.68 o 
  -6  -4  11       90.90       88.61     15.75 o 
  -5  -4  11     2577.52     2639.05     69.62 o 
  -4  -4  11      299.04      340.85     19.31 o 
  -3  -4  11     2399.71     2332.18     43.23 o 
  -2  -4  11     2140.17     2117.99     40.61 o 
  -1  -4  11       98.49      105.25     12.08 o 
   0  -4  11     1686.36     1649.53     49.64 o 
   1  -4  11      395.20      447.21     28.40 o 
   2  -4  11      143.70      139.30     13.87 o 
   3  -4  11     2410.58     2463.24     51.01 o 
   4  -4  11     1975.19     1883.97     43.81 o 
   5  -4  11      398.92      422.85     22.19 o 
   6  -4  11     1222.32     1181.28     46.62 o 
   7  -4  11      124.30      100.85     13.76 o 
   8  -4  11      247.19      251.69     32.18 o 
   9  -4  11      557.45      646.82     66.04 o 
  10  -4  11        0.05      -25.75     34.87 o 
 -11  -3  11      429.39      452.52     48.78 o 
 -10  -3  11       99.69       97.55     12.80 o 
  -9  -3  11      678.40      611.64     30.01 o 
  -8  -3  11     3448.26     3458.28     71.68 o 
  -7  -3  11      290.74      239.33     19.55 o 
  -6  -3  11     2376.46     2351.16     96.81 o 
  -5  -3  11      483.66      517.24     24.50 o 
  -4  -3  11      288.21      288.34     15.75 o 
  -3  -3  11     2699.60     2724.39     43.27 o 
  -2  -3  11      327.23      329.62     16.09 o 
  -1  -3  11     1162.85     1304.12     41.64 o 
   0  -3  11     1242.13     1268.75     32.28 o 
   1  -3  11      181.78      187.88     13.66 o 
   2  -3  11     6324.79     6421.38     98.04 o 
   3  -3  11     1030.07     1094.65     31.87 o 
   4  -3  11      237.48      254.08     19.13 o 
   5  -3  11     1012.97      997.39     34.50 o 
   6  -3  11      483.99      502.29     23.69 o 
   7  -3  11      101.00       81.20     13.54 o 
   8  -3  11      674.32      764.52     47.96 o 
   9  -3  11       96.83       74.11     23.56 o 
  10  -3  11      144.65      150.95     55.46 o 
 -12  -2  11      453.28      518.06     52.78 o 
 -11  -2  11      208.63      185.02     33.65 o 
 -10  -2  11      239.40      265.06     29.83 o 
  -9  -2  11      867.86      923.11     37.31 o 
  -8  -2  11      142.13      167.55     22.23 o 
  -7  -2  11      399.05      435.17     23.34 o 
  -6  -2  11      783.53      849.97     29.64 o 
  -5  -2  11      218.73      227.76     17.40 o 
  -4  -2  11     2192.58     2216.18     44.13 o 
  -3  -2  11     4566.81     4513.67     60.90 o 
  -2  -2  11       66.23       83.16     11.37 o 
  -1  -2  11     3846.89     3876.60     50.56 o 
   0  -2  11      515.03      554.96     17.82 o 
   1  -2  11      133.79      178.07     12.94 o 
   2  -2  11     5740.42     5602.14     87.58 o 
   3  -2  11      499.03      535.01     23.20 o 
   4  -2  11      465.45      453.94     22.57 o 
   5  -2  11      946.87      955.23     30.91 o 
   6  -2  11       19.74       -3.34      9.83 o 
   7  -2  11      406.08      428.24     24.54 o 
   8  -2  11      197.05      160.54     14.74 o 
   9  -2  11        0.23      -21.36     28.29 o 
 -13  -1  11      218.23      281.89     42.58 o 
 -12  -1  11      464.14      472.14     50.38 o 
 -11  -1  11        5.24       -9.46     14.77 o 
 -10  -1  11      924.16     1026.24     50.72 o 
  -9  -1  11     1168.36     1055.55     34.20 o 
  -8  -1  11      590.52      561.15     24.87 o 
  -7  -1  11     2684.35     2591.15     55.74 o 
  -6  -1  11     1063.20     1088.29     32.50 o 
  -5  -1  11      579.24      505.81     28.57 o 
  -4  -1  11     3479.92     3355.11     75.23 o 
  -3  -1  11      683.56      677.70     22.34 o 
  -2  -1  11      580.84      593.61     18.76 o 
  -1  -1  11     1617.44     1788.76     29.93 o 
   0  -1  11        2.48        2.64      4.89 o 
   1  -1  11     1976.06     2095.32     36.63 o 
   2  -1  11      776.36      695.90     29.51 o 
   3  -1  11      281.66      317.33     22.31 o 
   4  -1  11     1357.86     1399.06     36.97 o 
   5  -1  11      223.54      209.91     17.68 o 
   6  -1  11      350.66      386.12     24.92 o 
   7  -1  11     1040.66     1082.24     39.58 o 
   8  -1  11       67.58       41.92     12.43 o 
   9  -1  11      332.60      487.73     77.81 o 
 -13   0  11      584.28      570.36     45.99 o 
 -12   0  11        2.77        8.54     17.08 o 
 -11   0  11      643.04      700.63     44.33 o 
 -10   0  11      823.64      865.89     68.68 o 
  -9   0  11       55.69       43.70     15.54 o 
  -8   0  11     2326.63     2207.73     48.68 o 
  -7   0  11      577.41      591.75     24.06 o 
  -6   0  11       43.91       29.53     10.07 o 
  -5   0  11     1597.05     1617.23     39.85 o 
  -4   0  11     1819.77     1758.54     48.64 o 
  -3   0  11      366.84      411.97     26.87 o 
  -2   0  11     1900.02     1951.13     39.40 o 
  -1   0  11       93.19       77.15      8.82 o 
   0   0  11      245.03      244.73     12.32 o 
   1   0  11     2554.01     2563.95     40.48 o 
   2   0  11      202.45      185.55     14.85 o 
   3   0  11      761.96      805.73     29.89 o 
   4   0  11     1087.52     1105.44     36.48 o 
   5   0  11        3.06        9.14     10.61 o 
   6   0  11      751.65      836.92     34.42 o 
   7   0  11      342.57      370.96     25.47 o 
   8   0  11       37.84       38.98     13.94 o 
   9   0  11      163.34      200.96     55.10 o 
 -13   1  11      270.33      189.74     29.51 o 
 -12   1  11      200.48      257.55     29.58 o 
 -11   1  11     1220.47     1378.33     55.73 o 
 -10   1  11      502.94      485.42     35.81 o 
  -9   1  11      350.21      306.83     27.76 o 
  -8   1  11     2700.70     2612.46     56.46 o 
  -7   1  11      482.28      444.06     19.52 o 
  -6   1  11      650.78      649.25     23.91 o 
  -5   1  11     4552.06     4408.64     77.72 o 
  -4   1  11      453.42      472.99     21.47 o 
  -3   1  11     1955.67     1900.87     44.28 o 
  -2   1  11      450.23      476.08     22.26 o 
  -1   1  11      390.83      424.92     16.89 o 
   0   1  11      540.83      573.32     19.58 o 
   1   1  11     1366.28     1270.08     26.68 o 
   2   1  11     1516.65     1508.04     41.12 o 
   3   1  11     2417.62     2476.89     65.40 o 
   4   1  11      405.47      369.30     27.68 o 
   5   1  11      509.78      526.33     32.43 o 
   6   1  11      593.99      667.31     36.52 o 
   7   1  11        0.95       -3.96     13.39 o 
   8   1  11      186.40      182.75     24.98 o 
 -14   2  11      616.02      668.41     49.93 o 
 -13   2  11       65.82       66.75     21.63 o 
 -12   2  11      905.77     1010.70     52.42 o 
 -11   2  11     1754.21     1853.05     64.71 o 
 -10   2  11        2.26       -5.32     10.91 o 
  -9   2  11     2549.43     2544.41     72.02 o 
  -8   2  11      773.30      756.97     36.79 o 
  -7   2  11      566.83      565.33     21.50 o 
  -6   2  11     2775.76     2759.04     55.09 o 
  -5   2  11      211.01      175.98     18.61 o 
  -4   2  11     1199.44     1233.86     34.12 o 
  -3   2  11      538.64      584.11     24.05 o 
  -2   2  11        1.97       -3.97      6.14 o 
  -1   2  11      954.08      977.46     24.85 o 
   0   2  11     2105.90     2095.53     43.66 o 
   1   2  11       95.79      117.78     11.59 o 
   2   2  11     1530.11     1515.32     41.53 o 
   3   2  11      398.49      430.63     26.53 o 
   4   2  11        8.36      -12.18     12.18 o 
   5   2  11      354.11      411.59     30.69 o 
   6   2  11        3.87       12.93     13.94 o 
   7   2  11      120.19      143.30     21.60 o 
   8   2  11       41.72       50.70     18.81 o 
 -14   3  11      299.60      340.02     36.93 o 
 -13   3  11      143.93       92.71     22.04 o 
 -12   3  11      760.18      844.16     65.24 o 
 -11   3  11      302.08      329.50     30.81 o 
 -10   3  11      216.68      251.22     40.89 o 
  -9   3  11     1635.50     1520.42     48.12 o 
  -8   3  11       17.40       28.18     11.48 o 
  -7   3  11      710.09      747.48     23.87 o 
  -6   3  11     1085.66     1017.46     34.81 o 
  -5   3  11       20.71       22.73      7.96 o 
  -4   3  11     2480.46     2359.60     51.12 o 
  -3   3  11     1508.67     1424.23     37.88 o 
  -2   3  11     1094.32     1024.36     28.45 o 
  -1   3  11     1782.21     1799.14     39.57 o 
   0   3  11      257.65      235.98     15.77 o 
   1   3  11     1520.50     1605.45     38.45 o 
   2   3  11      601.40      561.80     28.22 o 
   3   3  11        0.02       -7.66      9.72 o 
   4   3  11      474.94      508.76     28.66 o 
   5   3  11      130.91      117.98     20.09 o 
   6   3  11        5.77       -0.09     14.09 o 
   7   3  11      150.53      138.96     52.80 o 
 -14   4  11       15.26      -14.46     16.17 o 
 -13   4  11      731.33      655.71     44.24 o 
 -12   4  11      519.27      498.46     38.03 o 
 -11   4  11       75.46       56.58     16.36 o 
 -10   4  11     1208.52     1243.58     59.56 o 
  -9   4  11      220.37      183.19     18.66 o 
  -8   4  11     1019.71     1034.48     37.73 o 
  -7   4  11     1951.04     1885.26     44.29 o 
  -6   4  11      636.99      630.35     23.34 o 
  -5   4  11     3781.58     3823.69     70.71 o 
  -4   4  11     4024.24     3855.83     71.92 o 
  -3   4  11      117.21      119.02     13.68 o 
  -2   4  11     1213.50     1304.13     37.57 o 
  -1   4  11      336.40      316.18     18.48 o 
   0   4  11       97.49      114.54     19.77 o 
   1   4  11     1304.86     1254.65     38.65 o 
   2   4  11        6.58        3.44     13.36 o 
   3   4  11       11.37       16.35     11.55 o 
   4   4  11      302.38      323.15     39.15 o 
   5   4  11       16.14       12.62     15.29 o 
   6   4  11      156.04      184.93     24.49 o 
 -14   5  11      281.74      209.82     41.45 o 
 -13   5  11      778.74      911.00     49.97 o 
 -12   5  11        0.19        5.91     14.58 o 
 -11   5  11      696.52      613.63     57.37 o 
 -10   5  11      554.03      670.92     45.31 o 
  -9   5  11       79.59       87.45     14.45 o 
  -8   5  11     2008.88     2096.26     57.70 o 
  -7   5  11      949.39      916.53     30.84 o 
  -6   5  11      827.51      836.71     30.83 o 
  -5   5  11     1616.44     1665.47     47.71 o 
  -4   5  11        7.50       20.65     10.43 o 
  -3   5  11      308.85      275.86     22.02 o 
  -2   5  11      120.79      139.48     18.34 o 
  -1   5  11       16.33       10.50      8.15 o 
   0   5  11      465.26      497.57     29.17 o 
   1   5  11      287.40      269.95     21.36 o 
   2   5  11        0.78        2.26     12.23 o 
   3   5  11      173.98      218.44     25.03 o 
   4   5  11      186.29      164.82     23.28 o 
   5   5  11       71.34       51.67     19.12 o 
   6   5  11      120.60      133.27     32.26 o 
 -14   6  11      573.55      591.45     56.31 o 
 -13   6  11      243.03      231.72     37.21 o 
 -12   6  11      163.34      241.14     48.88 o 
 -11   6  11     1278.28     1392.87     95.64 o 
 -10   6  11       83.65       85.73     31.34 o 
  -9   6  11     1857.63     1771.87    104.41 o 
  -8   6  11      932.68      856.69     73.35 o 
  -7   6  11        7.68       14.12      8.37 o 
  -6   6  11     1361.23     1351.20     48.39 o 
  -5   6  11     1423.13     1426.30     52.32 o 
  -4   6  11      102.60       96.06     26.00 o 
  -3   6  11     1775.09     1803.43    103.31 o 
  -2   6  11       35.60       31.51     15.14 o 
  -1   6  11      145.61      174.82     38.52 o 
   0   6  11      500.93      548.26     32.72 o 
   1   6  11       16.77       -1.61     16.56 o 
   2   6  11       50.80       57.74     20.53 o 
   3   6  11      222.02      251.22     35.72 o 
   4   6  11        0.92       -4.07     17.75 o 
   5   6  11      100.96      106.62     26.01 o 
 -14   7  11      947.40     1007.88     85.34 o 
 -13   7  11       26.24       37.00     32.82 o 
 -12   7  11      959.60      833.98     82.55 o 
 -11   7  11      371.33      242.70     49.02 o 
 -10   7  11      584.87      500.46     64.37 o 
  -9   7  11     1486.22     1350.43     91.39 o 
  -8   7  11       19.58        4.81     19.17 o 
  -7   7  11      659.16      647.99     45.87 o 
  -6   7  11     1100.98     1152.83     66.35 o 
  -5   7  11      414.70      392.49     31.10 o 
  -4   7  11      612.43      530.89     36.36 o 
  -3   7  11       31.18       51.90     16.01 o 
  -2   7  11        7.98       -4.89     12.60 o 
  -1   7  11      319.71      370.39     35.49 o 
   0   7  11      299.74      233.67     24.75 o 
   1   7  11      231.43      205.50     30.12 o 
   2   7  11      100.18      151.69     28.28 o 
   3   7  11       29.41        5.69     25.92 o 
   4   7  11       91.77      101.61     28.19 o 
 -14   8  11      221.79      239.51     55.53 o 
 -13   8  11      517.44      504.28     72.58 o 
 -12   8  11      389.14      321.57     56.16 o 
 -11   8  11      110.56       59.70     30.91 o 
 -10   8  11      809.83      767.42     77.60 o 
  -9   8  11      521.18      661.10     71.66 o 
  -8   8  11      126.81       93.87     33.39 o 
  -7   8  11      923.84      897.24     57.72 o 
  -6   8  11      395.38      445.65     30.27 o 
  -5   8  11      231.73      251.69     26.70 o 
  -4   8  11     1338.13     1378.27     57.29 o 
  -3   8  11      273.55      268.22     30.35 o 
  -2   8  11      208.12      189.03     27.36 o 
  -1   8  11      487.53      553.12     59.98 o 
   0   8  11        5.92       20.80     25.82 o 
   1   8  11      163.77      232.72     39.01 o 
   2   8  11       37.98       51.69     23.93 o 
   3   8  11        5.05        4.36     20.53 o 
 -14   9  11      112.62       73.21     40.96 o 
 -13   9  11      533.85      478.67     70.81 o 
 -12   9  11      132.84      159.16     45.62 o 
 -11   9  11      401.17      458.16     67.84 o 
 -10   9  11     1015.78      962.79     88.63 o 
  -9   9  11       74.20      100.45     37.42 o 
  -8   9  11      285.58      295.11     54.33 o 
  -7   9  11      858.66      833.33     34.68 o 
  -6   9  11        0.38       -2.28     11.16 o 
  -5   9  11      883.13      985.88     48.16 o 
  -4   9  11      443.44      482.82     46.40 o 
  -3   9  11      133.43      110.18     27.62 o 
  -2   9  11      256.42      258.98     33.11 o 
  -1   9  11        4.74      -13.24     16.49 o 
   0   9  11      252.87      278.49     58.64 o 
   1   9  11       44.07       52.05     23.56 o 
   2   9  11        4.96       15.84     20.92 o 
 -14  10  11      550.02      558.25     82.20 o 
 -13  10  11      250.08      206.20     50.51 o 
 -12  10  11       45.66       38.06     36.36 o 
 -11  10  11      530.84      644.62     78.87 o 
 -10  10  11      183.73      209.80     49.52 o 
  -9  10  11       94.95      102.85     36.50 o 
  -8  10  11      374.07      514.04     69.89 o 
  -7  10  11      124.69       98.74     36.71 o 
  -6  10  11      407.22      468.90     34.04 o 
  -5  10  11      184.73      196.23     28.75 o 
  -4  10  11       10.79        8.02     15.31 o 
  -3  10  11       78.69       99.31     23.81 o 
  -2  10  11       80.37       83.76     26.88 o 
  -1  10  11        0.21       -4.54     18.37 o 
   0  10  11      166.91      210.09     54.25 o 
 -13  11  11       31.36       -7.29     33.74 o 
 -12  11  11      192.40      178.40     50.36 o 
 -11  11  11      468.31      496.36     74.70 o 
 -10  11  11       25.38       26.38     29.64 o 
  -9  11  11      518.52      557.76     76.18 o 
  -8  11  11      206.90      169.70     44.49 o 
  -7  11  11      126.38      105.16     18.18 o 
  -6  11  11      361.23      394.45     32.65 o 
  -5  11  11        5.76      -12.81     13.62 o 
  -4  11  11      169.10      173.19     27.28 o 
  -3  11  11      253.42      261.29     38.90 o 
  -2  11  11       13.74      -10.84     20.05 o 
  -1  11  11      106.86      111.38     30.28 o 
 -12  12  11      468.01      603.52     84.81 o 
 -11  12  11       17.00        1.20     31.90 o 
 -10  12  11      240.90      186.81     51.28 o 
  -9  12  11      152.86      155.12     49.23 o 
  -8  12  11       16.53       10.61     31.69 o 
  -7  12  11      261.24      313.51     38.98 o 
  -6  12  11       50.80       29.33     17.23 o 
  -5  12  11       17.33      -11.38     15.28 o 
  -4  12  11      121.29      132.61     26.34 o 
  -3  12  11       71.69      100.07     26.22 o 
  -9  13  11        7.54        7.78     33.03 o 
  -8  13  11       47.01       77.88     42.87 o 
  -7  13  11      194.28      263.70     23.30 o 
   0 -12  12      517.67      593.20     53.13 o 
   1 -12  12        9.50        7.87     22.40 o 
   2 -12  12      280.99      333.97     39.46 o 
   3 -12  12      610.18      763.53     97.55 o 
   4 -12  12      116.49      190.99     62.04 o 
  -2 -11  12        9.72       33.95     30.98 o 
  -1 -11  12      605.10      670.12     45.04 o 
   0 -11  12      119.72      117.72     23.68 o 
   1 -11  12      160.42      122.88     23.24 o 
   2 -11  12      625.12      657.81     41.75 o 
   3 -11  12      116.57      104.16     21.33 o 
   4 -11  12      750.06      756.66     40.73 o 
   5 -11  12      623.69      572.23     57.73 o 
   6 -11  12       17.98      -14.85     36.71 o 
   7 -11  12      274.19      239.65     65.22 o 
  -4 -10  12      329.78      404.47     54.96 o 
  -3 -10  12       23.79       -4.95     24.83 o 
  -2 -10  12      420.61      486.16     38.89 o 
  -1 -10  12      430.14      524.68     39.31 o 
   0 -10  12      289.75      273.06     31.00 o 
   1 -10  12      684.97      692.47     36.07 o 
   2 -10  12      349.73      337.80     30.34 o 
   3 -10  12      745.19      773.82     60.80 o 
   4 -10  12      499.87      437.36     28.68 o 
   5 -10  12       59.18       63.15     14.86 o 
   6 -10  12      160.34      106.73     24.38 o 
   7 -10  12      563.33      646.65     95.85 o 
   8 -10  12        0.14        7.94     26.84 o 
  -6  -9  12       76.20       65.26     23.53 o 
  -5  -9  12      457.62      441.80     41.60 o 
  -4  -9  12      112.69      111.77     35.05 o 
  -3  -9  12       89.11       86.30     24.37 o 
  -2  -9  12      466.06      459.20     27.13 o 
  -1  -9  12        3.66        8.18     12.61 o 
   0  -9  12     1397.51     1469.32     51.05 o 
   1  -9  12      215.29      251.32     23.30 o 
   2  -9  12       72.19       37.38     13.70 o 
   3  -9  12      878.79      869.84     52.19 o 
   4  -9  12      558.92      501.12     29.15 o 
   5  -9  12      179.52      179.96     19.94 o 
   6  -9  12     1104.72     1103.31     38.06 o 
   7  -9  12      304.24      302.10     34.28 o 
   8  -9  12      247.57      269.15     44.74 o 
   9  -9  12      811.49      664.98     94.57 o 
  -7  -8  12        2.43      -13.10     17.11 o 
  -6  -8  12      726.72      751.52     50.18 o 
  -5  -8  12      635.21      743.37     48.80 o 
  -4  -8  12       10.55       22.53     18.53 o 
  -3  -8  12     1018.34     1084.16     47.49 o 
  -2  -8  12      257.98      277.74     21.21 o 
  -1  -8  12      808.57      831.53     44.28 o 
   0  -8  12     1313.81     1309.70     43.77 o 
   1  -8  12      331.31      394.08     27.28 o 
   2  -8  12      392.10      437.87     28.11 o 
   3  -8  12     1358.70     1281.07     60.21 o 
   4  -8  12       13.59        9.79     10.92 o 
   5  -8  12     1322.13     1315.38     46.91 o 
   6  -8  12      964.96      938.83     32.50 o 
   7  -8  12        7.39       12.34     15.19 o 
   8  -8  12      612.67      593.12     43.69 o 
   9  -8  12      180.22      166.67     36.94 o 
  -8  -7  12       57.07       38.39     17.94 o 
  -7  -7  12      315.02      337.90     35.99 o 
  -6  -7  12      541.82      648.76     63.27 o 
  -5  -7  12       41.73        8.63     16.39 o 
  -4  -7  12      137.35      102.34     18.84 o 
  -3  -7  12      400.39      365.49     29.88 o 
  -2  -7  12        2.58       11.33     10.31 o 
  -1  -7  12     1122.18     1113.23     46.41 o 
   0  -7  12      428.35      389.81     26.27 o 
   1  -7  12        8.31       -0.02      9.90 o 
   2  -7  12     2889.02     2829.59     66.20 o 
   3  -7  12      294.68      293.65     36.16 o 
   4  -7  12     1151.76     1183.43     39.87 o 
   5  -7  12     1887.88     1851.15     46.37 o 
   6  -7  12      268.12      241.57     32.19 o 
   7  -7  12      357.08      374.04     18.91 o 
   8  -7  12      488.18      518.71     36.99 o 
   9  -7  12       22.70       -6.65     33.10 o 
  -9  -6  12       88.58       83.29     19.23 o 
  -8  -6  12        1.49       -6.94     13.34 o 
  -7  -6  12      312.66      339.83     29.39 o 
  -6  -6  12      209.52      189.03     28.40 o 
  -5  -6  12       89.97       77.86     16.62 o 
  -4  -6  12      914.21      898.97     41.43 o 
  -3  -6  12      394.15      414.21     26.17 o 
  -2  -6  12      596.73      595.97     29.70 o 
  -1  -6  12     2419.70     2412.13     71.14 o 
   0  -6  12       70.54       39.01     12.55 o 
   1  -6  12      985.86      987.02     47.81 o 
   2  -6  12     3642.50     3577.17     75.70 o 
   3  -6  12       30.43        9.59     16.09 o 
   4  -6  12     1591.72     1602.06     42.37 o 
   5  -6  12      685.86      683.22     28.47 o 
   6  -6  12      154.12      154.79     15.93 o 
   7  -6  12      743.32      720.23     25.90 o 
   8  -6  12       93.39       68.76     18.47 o 
   9  -6  12      258.89      180.52     49.66 o 
 -10  -5  12      389.16      393.52     27.99 o 
  -9  -5  12       68.59       68.67     16.82 o 
  -8  -5  12      468.18      408.02     30.28 o 
  -7  -5  12      670.23      682.20     36.48 o 
  -6  -5  12       94.96      106.87     20.36 o 
  -5  -5  12     1009.47     1043.35     50.92 o 
  -4  -5  12     1268.82     1251.84     68.68 o 
  -3  -5  12       23.57       11.66     10.33 o 
  -2  -5  12     2590.93     2498.64     61.54 o 
  -1  -5  12      210.94      242.14     18.19 o 
   0  -5  12     1121.52     1106.81     44.62 o 
   1  -5  12     1901.08     2038.69     64.52 o 
   2  -5  12       69.34       71.52     13.32 o 
   3  -5  12      656.68      705.69     58.78 o 
   4  -5  12      644.23      689.47     34.08 o 
   5  -5  12       37.90       21.00     15.24 o 
   6  -5  12      917.98      959.89     32.65 o 
   7  -5  12      704.82      723.94     27.05 o 
   8  -5  12       32.51       23.79     19.20 o 
   9  -5  12      564.66      569.78     83.04 o 
 -10  -4  12       55.71       82.50     15.49 o 
  -9  -4  12      110.77       80.64     16.37 o 
  -8  -4  12      306.73      274.93     24.54 o 
  -7  -4  12       11.67        5.42     11.88 o 
  -6  -4  12      828.41      870.60     36.51 o 
  -5  -4  12     2501.11     2747.90     61.86 o 
  -4  -4  12      479.63      473.06     30.92 o 
  -3  -4  12     1458.61     1424.30     36.91 o 
  -2  -4  12     1166.53     1097.26     34.33 o 
  -1  -4  12      210.64      245.84     19.92 o 
   0  -4  12      649.81      626.75     25.18 o 
   1  -4  12     4571.57     4855.73    103.23 o 
   2  -4  12       10.23       13.15      9.29 o 
   3  -4  12     1779.73     1852.70     44.37 o 
   4  -4  12       85.85       88.71     13.18 o 
   5  -4  12      570.54      630.01     27.13 o 
   6  -4  12     1040.89     1056.59     33.93 o 
   7  -4  12       77.51       74.04     13.53 o 
   8  -4  12      373.96      437.68     48.56 o 
   9  -4  12      159.79      147.98     51.07 o 
 -11  -3  12      324.63      372.83     47.13 o 
 -10  -3  12        0.32       -9.26      9.51 o 
  -9  -3  12      791.65      804.91     51.78 o 
  -8  -3  12     1210.96     1231.05     51.77 o 
  -7  -3  12       82.48       50.00     11.82 o 
  -6  -3  12     3659.60     3786.84     75.30 o 
  -5  -3  12     1921.29     1972.54     49.61 o 
  -4  -3  12      429.05      424.97     21.17 o 
  -3  -3  12     1497.85     1562.16     34.53 o 
  -2  -3  12       88.94       91.72     11.72 o 
  -1  -3  12     1514.75     1501.73     37.33 o 
   0  -3  12     1887.19     1669.50     44.56 o 
   1  -3  12      109.86       80.93     11.97 o 
   2  -3  12      934.30      880.28     29.31 o 
   3  -3  12       10.11       15.07      9.09 o 
   4  -3  12      238.83      213.13     17.98 o 
   5  -3  12     1421.58     1538.49     40.90 o 
   6  -3  12      266.96      268.76     38.78 o 
   7  -3  12      200.43      189.99     18.45 o 
   8  -3  12      243.94      265.64     58.41 o 
   9  -3  12        0.60       -8.91     31.27 o 
 -12  -2  12      313.72      315.26     52.88 o 
 -11  -2  12      124.38      138.24     31.75 o 
 -10  -2  12      275.41      295.03     31.91 o 
  -9  -2  12     1439.16     1490.91     47.64 o 
  -8  -2  12       37.68       49.53     12.03 o 
  -7  -2  12     2550.16     2689.94     59.59 o 
  -6  -2  12      811.85      880.81     31.65 o 
  -5  -2  12        6.77        5.26      8.33 o 
  -4  -2  12     1131.95     1109.72     33.50 o 
  -3  -2  12     1122.22     1076.65     37.82 o 
  -2  -2  12      673.40      607.23     24.01 o 
  -1  -2  12     1464.07     1418.41     32.35 o 
   0  -2  12      577.19      636.34     25.95 o 
   1  -2  12      462.02      518.48     20.74 o 
   2  -2  12     1445.33     1304.82     35.27 o 
   3  -2  12       92.07       79.92     12.73 o 
   4  -2  12     1607.54     1641.19     55.45 o 
   5  -2  12      843.65      926.69     32.29 o 
   6  -2  12        4.42       -2.23     10.15 o 
   7  -2  12      308.81      318.99     30.01 o 
   8  -2  12      149.41      142.73     15.67 o 
   9  -2  12       40.05       49.23     45.84 o 
 -12  -1  12      329.76      379.93     38.86 o 
 -11  -1  12       48.35       40.68     19.59 o 
 -10  -1  12     1128.48     1121.80     91.94 o 
  -9  -1  12      121.01      115.21     13.36 o 
  -8  -1  12      172.33      175.55     17.65 o 
  -7  -1  12      846.74      896.94     31.25 o 
  -6  -1  12      916.65      844.94     30.23 o 
  -5  -1  12      404.06      460.55     32.25 o 
  -4  -1  12     4354.75     4119.73     77.08 o 
  -3  -1  12       96.81       92.24     12.54 o 
  -2  -1  12     2395.23     2407.32     46.97 o 
  -1  -1  12     1154.36     1118.06     30.05 o 
   0  -1  12       47.19       63.85     10.68 o 
   1  -1  12     3210.90     3195.03     54.24 o 
   2  -1  12      144.95      100.24     19.72 o 
   3  -1  12      473.35      471.47     23.40 o 
   4  -1  12      685.79      729.07     29.84 o 
   5  -1  12      181.47      150.18     17.65 o 
   6  -1  12      280.81      289.66     23.77 o 
   7  -1  12      549.96      613.84     37.58 o 
   8  -1  12        0.77       -2.07     11.77 o 
 -13   0  12      495.72      484.47     61.27 o 
 -12   0  12        0.58       -0.70     17.49 o 
 -11   0  12      579.75      595.96     42.60 o 
 -10   0  12      637.73      645.65     41.64 o 
  -9   0  12        3.05       -6.22      6.22 o 
  -8   0  12     1768.68     1783.92     44.01 o 
  -7   0  12     1731.99     1702.24     47.61 o 
  -6   0  12      966.00      935.20     49.73 o 
  -5   0  12     3710.25     3883.46     83.31 o 
  -4   0  12       98.51       93.71     12.20 o 
  -3   0  12      552.90      508.02     23.61 o 
  -2   0  12      798.50      801.71     24.95 o 
  -1   0  12       11.95        4.02      6.30 o 
   0   0  12      556.92      537.40     24.74 o 
   1   0  12      734.71      771.37     29.64 o 
   2   0  12      149.76      130.24     18.02 o 
   3   0  12      210.40      244.19     25.53 o 
   4   0  12      517.21      526.95     28.35 o 
   5   0  12       37.57       31.96     12.98 o 
   6   0  12      791.01      826.25     47.89 o 
   7   0  12      224.44      208.27     21.82 o 
   8   0  12       32.29       18.19     16.17 o 
 -13   1  12      167.86      180.66     29.52 o 
 -12   1  12      214.66      220.05     29.84 o 
 -11   1  12      837.02      848.21     47.60 o 
 -10   1  12      146.89      174.00     24.22 o 
  -9   1  12      678.70      648.04     38.98 o 
  -8   1  12     1174.09     1249.69     34.25 o 
  -7   1  12      270.60      290.69     20.98 o 
  -6   1  12      669.72      743.50     31.25 o 
  -5   1  12     1106.47     1125.78     38.17 o 
  -4   1  12        0.81        1.43      7.53 o 
  -3   1  12     2324.01     2292.28     51.71 o 
  -2   1  12      280.49      322.41     17.66 o 
  -1   1  12      166.39      136.26     13.78 o 
   0   1  12     1204.06     1293.50     32.86 o 
   1   1  12      336.92      331.75     21.70 o 
   2   1  12      667.84      649.93     47.50 o 
   3   1  12      877.50      937.79     49.06 o 
   4   1  12        0.05       -2.19     10.34 o 
   5   1  12      490.00      524.79     30.03 o 
   6   1  12      315.45      315.08     28.88 o 
   7   1  12       25.45       22.10     14.07 o 
 -13   2  12        1.21       -7.61     15.98 o 
 -12   2  12      920.11      923.35     51.37 o 
 -11   2  12      762.90      801.29     46.18 o 
 -10   2  12      356.87      362.33     32.17 o 
  -9   2  12     1125.95     1083.35     46.09 o 
  -8   2  12      334.68      354.70     21.45 o 
  -7   2  12      869.00      905.32     32.08 o 
  -6   2  12     3652.11     3704.91     79.42 o 
  -5   2  12      309.46      267.17     20.79 o 
  -4   2  12     2115.23     2047.91     54.57 o 
  -3   2  12     1217.88     1182.66     35.25 o 
  -2   2  12       21.75       11.41      7.68 o 
  -1   2  12     1246.02     1251.05     32.71 o 
   0   2  12     1720.18     1829.26     40.92 o 
   1   2  12      473.13      532.35     23.40 o 
   2   2  12      593.09      672.41     42.53 o 
   3   2  12      184.13      156.45     30.38 o 
   4   2  12      299.94      358.67     29.53 o 
   5   2  12      382.74      361.49     37.77 o 
   6   2  12        1.18       -4.25     14.20 o 
   7   2  12       64.48       78.93     23.07 o 
 -14   3  12      213.12      189.88     30.17 o 
 -13   3  12      340.67      283.62     33.42 o 
 -12   3  12      822.03      773.65     46.76 o 
 -11   3  12       40.07       14.46     14.84 o 
 -10   3  12      697.80      671.81     50.58 o 
  -9   3  12     1102.64     1120.26     56.05 o 
  -8   3  12      170.15      150.16     18.29 o 
  -7   3  12     2386.41     2336.38     56.64 o 
  -6   3  12      244.41      223.14     24.38 o 
  -5   3  12      792.67      877.07     33.72 o 
  -4   3  12     1455.95     1495.71     52.90 o 
  -3   3  12      510.55      451.40     31.09 o 
  -2   3  12      419.60      387.10     35.97 o 
  -1   3  12     2495.70     2525.61     52.46 o 
   0   3  12      213.58      238.49     19.52 o 
   1   3  12     1818.39     1828.15     55.78 o 
   2   3  12       44.78       55.41     15.24 o 
   3   3  12       92.80      118.82     22.93 o 
   4   3  12      203.18      205.27     28.38 o 
   5   3  12       83.36       96.14     20.58 o 
   6   3  12       31.88        7.11     15.78 o 
 -14   4  12        0.71       -0.13     17.60 o 
 -13   4  12      766.20      795.27     97.30 o 
 -12   4  12      142.34       98.62     21.47 o 
 -11   4  12      320.94      305.40     62.96 o 
 -10   4  12      629.64      579.47     45.27 o 
  -9   4  12       52.13       68.52     20.62 o 
  -8   4  12      823.32      853.11     24.73 o 
  -7   4  12     1106.83     1134.24     44.19 o 
  -6   4  12      325.77      311.82     21.67 o 
  -5   4  12     1974.95     2038.47     54.42 o 
  -4   4  12     4302.06     4338.65     91.21 o 
  -3   4  12       48.89       52.85     13.24 o 
  -2   4  12     2673.47     2721.77     68.82 o 
  -1   4  12      390.96      394.45     21.11 o 
   0   4  12      328.41      316.76     23.53 o 
   1   4  12      371.90      383.52     24.75 o 
   2   4  12        4.20       11.14     12.82 o 
   3   4  12      167.15      188.51     23.65 o 
   4   4  12      139.49      136.07     25.54 o 
   5   4  12        0.42       -7.46     18.40 o 
   6   4  12      112.12      133.13     50.19 o 
 -14   5  12      243.20      271.13     42.20 o 
 -13   5  12      467.34      499.63     40.68 o 
 -12   5  12       25.75       35.72     16.72 o 
 -11   5  12     1004.76      995.09     57.25 o 
 -10   5  12      462.59      466.64     40.59 o 
  -9   5  12      128.98      109.55     22.64 o 
  -8   5  12     1932.39     1959.56     73.30 o 
  -7   5  12      307.40      315.14     23.26 o 
  -6   5  12     1391.49     1253.59     51.15 o 
  -5   5  12     2260.49     2310.11     59.57 o 
  -4   5  12        0.41        1.14     10.31 o 
  -3   5  12      465.64      459.15     28.15 o 
  -2   5  12      315.28      338.12     50.62 o 
  -1   5  12        0.61       -7.49     10.65 o 
   0   5  12      525.80      655.85     37.93 o 
   1   5  12       13.11       20.05     13.42 o 
   2   5  12        7.97      -10.29     15.14 o 
   3   5  12      280.10      269.26     33.59 o 
   4   5  12        8.37       -7.92     20.02 o 
   5   5  12       58.42       69.25     29.64 o 
 -14   6  12      564.79      542.75     63.80 o 
 -13   6  12       19.21       23.20     21.78 o 
 -12   6  12      687.18      495.44     69.39 o 
 -11   6  12     1033.21      990.95     86.79 o 
 -10   6  12        5.77       17.40     22.71 o 
  -9   6  12     1225.34     1291.36     90.12 o 
  -8   6  12      800.52      849.54     76.47 o 
  -7   6  12      403.36      404.60     25.01 o 
  -6   6  12     1966.93     2227.92     68.80 o 
  -5   6  12      336.62      364.38     86.51 o 
  -4   6  12      182.41      130.45     21.96 o 
  -3   6  12      388.00      362.67     32.84 o 
  -2   6  12      182.67      149.42     23.55 o 
  -1   6  12      143.88      155.61     41.52 o 
   0   6  12      697.63      796.45     51.19 o 
   1   6  12       14.73        5.03     13.71 o 
   2   6  12       25.19       34.17     49.48 o 
   3   6  12      102.70       50.18     22.37 o 
   4   6  12        0.21      -18.35     19.65 o 
 -14   7  12      608.30      626.79     59.50 o 
 -13   7  12      228.70      154.28     49.02 o 
 -12   7  12     1285.30     1177.76     98.75 o 
 -11   7  12      363.53      323.19     56.24 o 
 -10   7  12      333.65      353.75     58.43 o 
  -9   7  12     1287.59     1359.84     93.80 o 
  -8   7  12       30.98       13.79     22.85 o 
  -7   7  12      888.97      908.81     37.76 o 
  -6   7  12      585.47      617.42     37.77 o 
  -5   7  12      111.23      102.35     23.70 o 
  -4   7  12      217.67      225.78     65.96 o 
  -3   7  12      393.74      370.68     34.08 o 
  -2   7  12       81.26       79.19     19.84 o 
  -1   7  12      341.74      351.08     36.78 o 
   0   7  12       37.78       16.95     32.68 o 
   1   7  12       52.51       21.40     15.91 o 
   2   7  12       85.68       78.50     24.79 o 
   3   7  12        4.53       25.51     21.81 o 
 -14   8  12       37.37       52.06     39.19 o 
 -13   8  12      877.54      948.43     96.13 o 
 -12   8  12      564.44      461.20     67.55 o 
 -11   8  12      101.77      121.24     42.02 o 
 -10   8  12      678.28      676.31     77.10 o 
  -9   8  12      126.71       72.01     34.73 o 
  -8   8  12      283.33      251.68     50.22 o 
  -7   8  12      682.33      676.46     33.32 o 
  -6   8  12      130.50      123.67     20.29 o 
  -5   8  12      300.09      314.65     37.31 o 
  -4   8  12      178.37      166.35     25.81 o 
  -3   8  12        8.52        1.35     16.00 o 
  -2   8  12      207.86      176.58     28.61 o 
  -1   8  12      258.06      223.29     32.13 o 
   0   8  12        6.86       12.65     18.66 o 
   1   8  12       53.47       44.14     23.62 o 
   2   8  12       33.97       65.01     25.00 o 
 -13   9  12      573.33      708.07     84.39 o 
 -12   9  12       29.11       -2.19     26.67 o 
 -11   9  12      359.70      406.31     67.27 o 
 -10   9  12      492.23      663.15     77.95 o 
  -9   9  12        2.32      -20.94     24.33 o 
  -8   9  12      453.07      555.99     71.16 o 
  -7   9  12      311.57      315.84     23.93 o 
  -6   9  12       21.72        8.00     13.83 o 
  -5   9  12      342.55      401.58     35.76 o 
  -4   9  12      190.52      198.84     28.28 o 
  -3   9  12       87.53       79.15     25.15 o 
  -2   9  12      388.62      424.09     40.42 o 
  -1   9  12        0.10      -12.73     17.12 o 
   0   9  12      169.57      195.98     33.14 o 
   1   9  12        4.06      -11.53     32.26 o 
 -13  10  12       72.27       27.66     37.28 o 
 -12  10  12       55.01       50.29     36.22 o 
 -11  10  12      298.61      291.43     59.42 o 
 -10  10  12      191.12      161.77     46.47 o 
  -9  10  12      171.14      172.53     48.31 o 
  -8  10  12      332.06      339.46     62.18 o 
  -7  10  12       10.99       -2.78     17.19 o 
  -6  10  12      246.38      252.48     27.93 o 
  -5  10  12      255.49      292.93     60.69 o 
  -4  10  12       21.71        8.45     16.09 o 
  -3  10  12      210.90      206.54     55.53 o 
  -2  10  12       24.76        4.24     18.59 o 
  -1  10  12       25.63       -0.83     19.52 o 
 -12  11  12      264.83      391.10     70.45 o 
 -11  11  12      246.63      243.12     55.81 o 
 -10  11  12       23.44       42.80     35.37 o 
  -9  11  12      396.43      409.35     69.39 o 
  -8  11  12       40.51       20.87     33.46 o 
  -7  11  12      165.33      163.18     21.62 o 
  -6  11  12      212.09      231.97     28.30 o 
  -5  11  12        3.17      -15.01     15.01 o 
  -4  11  12       97.59       81.21     23.63 o 
  -3  11  12       32.76       74.69     23.39 o 
 -10  12  12      257.59      294.55     63.52 o 
  -9  12  12      159.68       76.18     38.76 o 
  -8  12  12       28.16       17.54     35.44 o 
  -7  12  12      157.00      170.46     41.88 o 
  -6  12  12       49.09       36.91     26.53 o 
  -5  12  12        2.95       24.83     18.15 o 
   2 -12  13      352.44      434.20    149.29 o 
   3 -12  13      214.52      198.06     36.78 o 
  -1 -11  13      290.17      357.13     44.11 o 
   0 -11  13        9.69       15.22     19.18 o 
   1 -11  13      188.84      239.27     30.20 o 
   2 -11  13     1024.44     1127.81     53.37 o 
   3 -11  13        2.75       -4.01     15.69 o 
   4 -11  13     1031.98     1133.90     66.14 o 
   5 -11  13      361.78      354.04     70.52 o 
  -3 -10  13       27.78       25.68     28.86 o 
  -2 -10  13      487.72      519.28     81.28 o 
  -1 -10  13      395.76      499.95     39.38 o 
   0 -10  13      364.92      366.39     58.89 o 
   1 -10  13      638.77      680.66     37.31 o 
   2 -10  13      122.62      109.74     31.98 o 
   3 -10  13      275.60      276.89     26.24 o 
   4 -10  13      457.56      471.67     39.73 o 
   5 -10  13        1.68       -6.10     12.35 o 
   6 -10  13      482.63      521.14     54.86 o 
   7 -10  13      566.70      670.61     86.23 o 
  -5  -9  13      401.01      480.33     58.11 o 
  -4  -9  13       81.02      112.37     26.99 o 
  -3  -9  13      382.58      388.04     40.55 o 
  -2  -9  13      470.63      441.93     32.17 o 
  -1  -9  13      118.48       62.77     26.93 o 
   0  -9  13      467.48      429.63     40.28 o 
   1  -9  13      507.89      561.68     33.19 o 
   2  -9  13       41.02       56.51     15.79 o 
   3  -9  13      947.86     1015.14     80.67 o 
   4  -9  13       87.40       60.45     15.47 o 
   5  -9  13      274.64      276.50     23.90 o 
   6  -9  13      929.04      948.54     37.10 o 
   7  -9  13      274.75      369.43     97.79 o 
   8  -9  13      270.28      207.78     39.91 o 
  -6  -8  13      425.23      410.73     60.06 o 
  -5  -8  13      212.98      207.61     32.08 o 
  -4  -8  13      173.77      110.72     25.11 o 
  -3  -8  13      454.69      436.41     35.62 o 
  -2  -8  13       89.91      101.06     17.77 o 
  -1  -8  13      427.08      471.13     35.33 o 
   0  -8  13      580.80      641.28     33.98 o 
   1  -8  13       94.89      102.79     17.06 o 
   2  -8  13      730.25      733.74     35.63 o 
   3  -8  13      447.68      350.82     26.48 o 
   4  -8  13       99.36      109.24     17.59 o 
   5  -8  13     1269.97     1268.35     43.00 o 
   6  -8  13      714.35      795.73     32.54 o 
   7  -8  13       10.11       -0.67     16.44 o 
   8  -8  13      333.30      320.69     54.50 o 
  -7  -7  13      183.25      138.89     26.83 o 
  -6  -7  13      400.26      383.07     38.33 o 
  -5  -7  13        0.26      -15.74     17.54 o 
  -4  -7  13      702.46      692.35     40.49 o 
  -3  -7  13      979.13     1008.97     46.44 o 
  -2  -7  13      119.82       86.48     15.89 o 
  -1  -7  13     1406.78     1392.62     73.97 o 
   0  -7  13      163.54      163.92     22.47 o 
   1  -7  13      228.98      221.50     23.74 o 
   2  -7  13     1736.69     1644.89     49.55 o 
   3  -7  13       41.92       40.54     14.72 o 
   4  -7  13      945.22      884.02     37.05 o 
   5  -7  13     1059.80     1057.26     43.37 o 
   6  -7  13       67.52       67.21     13.35 o 
   7  -7  13      476.04      513.43     23.43 o 
   8  -7  13      186.77      162.10     37.60 o 
  -8  -6  13       83.72       59.22     20.30 o 
  -7  -6  13      316.63      332.19     35.07 o 
  -6  -6  13       27.85       21.74     20.41 o 
  -5  -6  13      418.73      394.67     32.82 o 
  -4  -6  13      750.04      826.15     42.71 o 
  -3  -6  13       46.45       50.89     16.55 o 
  -2  -6  13      443.18      505.42     29.79 o 
  -1  -6  13      738.70      788.77     34.74 o 
   0  -6  13       36.37       42.30     14.99 o 
   1  -6  13     1961.34     2122.16     56.48 o 
   2  -6  13     1199.36     1118.59     40.31 o 
   3  -6  13      362.42      413.35     27.43 o 
   4  -6  13     1219.30     1197.43     43.59 o 
   5  -6  13      316.07      266.52     20.98 o 
   6  -6  13      140.74      138.52     16.24 o 
   7  -6  13      751.95      748.63     29.06 o 
   8  -6  13       20.42       15.70     34.66 o 
  -9  -5  13        0.18        2.87     14.09 o 
  -8  -5  13      117.32      126.22     20.18 o 
  -7  -5  13      249.28      280.03     32.28 o 
  -6  -5  13       46.15       24.14     17.20 o 
  -5  -5  13     1135.06     1162.96     46.90 o 
  -4  -5  13      918.74      900.69     41.93 o 
  -3  -5  13       59.45       65.48     16.67 o 
  -2  -5  13     2142.09     2146.20     54.45 o 
  -1  -5  13      305.63      250.04     21.46 o 
   0  -5  13      524.27      499.43     34.24 o 
   1  -5  13     1034.22     1005.69     44.39 o 
   2  -5  13        5.08       -9.03     10.16 o 
   3  -5  13      226.29      229.58     19.25 o 
   4  -5  13      497.97      466.01     25.50 o 
   5  -5  13       42.13       58.45     12.91 o 
   6  -5  13      726.13      740.12     30.63 o 
   7  -5  13      240.83      215.34     17.68 o 
   8  -5  13      164.06      199.62     54.40 o 
 -10  -4  13      136.71      151.87     19.54 o 
  -9  -4  13      151.29      152.64     20.67 o 
  -8  -4  13      572.38      568.75     33.70 o 
  -7  -4  13        3.23       -5.28     11.35 o 
  -6  -4  13     1295.71     1248.49     41.15 o 
  -5  -4  13     1651.13     1671.95     64.21 o 
  -4  -4  13        2.21      -10.42     10.42 o 
  -3  -4  13     1450.60     1464.74     51.46 o 
  -2  -4  13      186.97      177.86     18.27 o 
  -1  -4  13      403.58      418.37     25.68 o 
   0  -4  13     1135.35     1191.81     38.76 o 
   1  -4  13      382.64      370.88     29.60 o 
   2  -4  13     1770.40     1834.30     45.31 o 
   3  -4  13      990.48      968.19     32.98 o 
   4  -4  13        8.58       11.01     11.77 o 
   5  -4  13      793.30      809.62     31.76 o 
   6  -4  13     1334.75     1394.16     45.24 o 
   7  -4  13        0.18        0.32     10.87 o 
   8  -4  13      479.27      406.24     67.62 o 
 -11  -3  13      219.41      211.71     54.40 o 
 -10  -3  13       76.41       44.36     13.64 o 
  -9  -3  13      488.32      534.49     28.36 o 
  -8  -3  13      151.99      177.18     18.85 o 
  -7  -3  13      299.10      234.48     20.46 o 
  -6  -3  13     1753.42     1751.36     59.52 o 
  -5  -3  13      331.87      319.43     22.33 o 
  -4  -3  13      444.42      507.29     42.76 o 
  -3  -3  13     1320.62     1393.82     49.17 o 
  -2  -3  13        9.51       -2.54      8.20 o 
  -1  -3  13     1425.18     1530.51     44.23 o 
   0  -3  13     1633.75     1625.13     40.60 o 
   1  -3  13        0.52        3.88     11.38 o 
   2  -3  13     1126.82     1140.94     45.97 o 
   3  -3  13      561.86      515.15     25.70 o 
   4  -3  13      359.58      342.61     24.01 o 
   5  -3  13     1223.31     1259.31     43.85 o 
   6  -3  13      100.96       67.20     14.90 o 
   7  -3  13      286.05      245.18     21.29 o 
   8  -3  13      178.92      176.70     54.11 o 
 -11  -2  13      115.69       67.91     33.06 o 
 -10  -2  13      413.25      452.97     22.76 o 
  -9  -2  13     1045.64     1069.85     57.46 o 
  -8  -2  13       49.96       31.13     11.88 o 
  -7  -2  13     1524.70     1528.54     63.20 o 
  -6  -2  13     1307.71     1332.39     40.28 o 
  -5  -2  13      122.51      135.94     15.81 o 
  -4  -2  13     1774.93     1833.37     46.15 o 
  -3  -2  13      669.94      581.45     37.95 o 
  -2  -2  13      969.63      933.37     29.99 o 
  -1  -2  13     3195.69     3202.69     67.98 o 
   0  -2  13      198.67      206.26     20.11 o 
   1  -2  13     2149.70     2223.26     94.13 o 
   2  -2  13      678.79      650.79     36.65 o 
   3  -2  13      197.81      166.19     18.64 o 
   4  -2  13     1168.20     1252.92     37.63 o 
   5  -2  13      473.05      506.20     35.29 o 
   6  -2  13        3.33        6.74     12.38 o 
   7  -2  13      225.77      208.44     20.67 o 
   8  -2  13       89.25       86.68     17.64 o 
 -12  -1  13      247.00      215.75     31.69 o 
 -11  -1  13      147.44      111.62     23.79 o 
 -10  -1  13      763.13      783.08     47.39 o 
  -9  -1  13      104.89      100.14     13.55 o 
  -8  -1  13      303.21      280.00     20.22 o 
  -7  -1  13      972.27      934.49     33.20 o 
  -6  -1  13        0.52       -8.54      8.54 o 
  -5  -1  13     1707.29     1688.51     44.22 o 
  -4  -1  13     1997.53     1950.33     55.14 o 
  -3  -1  13       41.84       60.86     16.05 o 
  -2  -1  13     1608.17     1751.44     45.46 o 
  -1  -1  13      786.51      841.85     34.78 o 
   0  -1  13      228.81      221.77     22.44 o 
   1  -1  13     1626.23     1774.91     67.85 o 
   2  -1  13       21.03       -1.53     13.14 o 
   3  -1  13      343.47      350.65     54.86 o 
   4  -1  13      473.31      521.20     33.21 o 
   5  -1  13       25.05       13.27     15.25 o 
   6  -1  13      331.20      366.26     26.41 o 
   7  -1  13      133.53       97.78     17.45 o 
   8  -1  13       26.02       20.12     16.02 o 
 -12   0  13        0.00        0.11     17.10 o 
 -11   0  13      557.62      522.90     41.54 o 
 -10   0  13      459.47      431.65     36.45 o 
  -9   0  13       16.99        5.14      8.40 o 
  -8   0  13      789.23      760.61     29.41 o 
  -7   0  13      380.09      345.57     21.91 o 
  -6   0  13      426.87      453.55     27.52 o 
  -5   0  13     1831.39     1795.50     88.57 o 
  -4   0  13      536.05      524.23     28.86 o 
  -3   0  13      961.26     1122.51     55.45 o 
  -2   0  13     1447.10     1521.15     42.65 o 
  -1   0  13        9.44       21.68      9.75 o 
   0   0  13     1360.43     1446.64     41.29 o 
   1   0  13      853.49      847.83     46.66 o 
   2   0  13        2.15        3.91     13.33 o 
   3   0  13      713.69      746.68     46.31 o 
   4   0  13      350.98      354.10     75.37 o 
   5   0  13      124.93      116.77     20.16 o 
   6   0  13      615.01      621.79     33.80 o 
   7   0  13       83.82       57.48     16.65 o 
 -13   1  13      245.22      266.00     37.14 o 
 -12   1  13      252.61      289.41     34.47 o 
 -11   1  13      859.99      980.17     52.32 o 
 -10   1  13       29.75       15.03     15.73 o 
  -9   1  13      636.25      601.44     21.86 o 
  -8   1  13     1210.91     1137.18     34.30 o 
  -7   1  13      181.87      153.36     26.31 o 
  -6   1  13     3255.01     3221.84     74.64 o 
  -5   1  13      547.55      592.79     30.23 o 
  -4   1  13      671.19      631.98     31.26 o 
  -3   1  13     1135.09     1164.43     41.42 o 
  -2   1  13       34.73       31.66      9.36 o 
  -1   1  13      606.33      727.30     26.32 o 
   0   1  13     1122.69     1240.95     44.26 o 
   1   1  13       29.45       27.95     15.45 o 
   2   1  13      142.22      151.03     25.45 o 
   3   1  13      370.97      291.85     32.17 o 
   4   1  13        1.16        4.63     18.32 o 
   5   1  13      617.82      746.80     48.10 o 
   6   1  13      153.08      168.29     23.70 o 
   7   1  13       20.02        9.06     18.99 o 
 -13   2  13        7.14       -1.41     18.04 o 
 -12   2  13      709.60      776.73     49.40 o 
 -11   2  13      194.05      183.91     25.95 o 
 -10   2  13      264.25      246.41     27.91 o 
  -9   2  13      938.35     1001.58     46.38 o 
  -8   2  13       62.36       56.65     11.57 o 
  -7   2  13      968.71     1021.37     36.10 o 
  -6   2  13      461.27      478.86     31.68 o 
  -5   2  13       28.23       15.79     10.97 o 
  -4   2  13      627.85      658.80     33.84 o 
  -3   2  13      666.83      684.19     60.13 o 
  -2   2  13       28.64       31.20     10.50 o 
  -1   2  13     1237.81     1269.22     34.33 o 
   0   2  13     1385.99     1433.57     74.88 o 
   1   2  13        7.44       -0.14     11.45 o 
   2   2  13      875.92      865.79     48.34 o 
   3   2  13       87.72       52.56     19.47 o 
   4   2  13      267.81      245.02     31.22 o 
   5   2  13      188.50      170.53     45.48 o 
   6   2  13        0.00      -16.51     17.00 o 
 -13   3  13      296.30      325.83     36.52 o 
 -12   3  13      567.14      581.19     43.12 o 
 -11   3  13        8.98       -2.40     14.35 o 
 -10   3  13     1102.69     1053.05     57.85 o 
  -9   3  13      496.38      509.43     73.07 o 
  -8   3  13      178.84      207.68     34.78 o 
  -7   3  13     1119.97     1146.25     51.31 o 
  -6   3  13      207.72      200.18     19.16 o 
  -5   3  13      806.29      752.83     33.05 o 
  -4   3  13     2076.68     2116.04     58.10 o 
  -3   3  13      155.45      124.09     17.38 o 
  -2   3  13      899.52     1029.08     53.57 o 
  -1   3  13     1790.00     1761.52     41.92 o 
   0   3  13       10.22       -0.31     10.15 o 
   1   3  13      451.59      467.36     26.90 o 
   2   3  13       15.89       10.71     27.62 o 
   3   3  13      152.96      167.51     35.40 o 
   4   3  13      274.98      296.91     34.77 o 
   5   3  13        6.31       -0.67     17.91 o 
 -13   4  13      638.10      689.59     47.98 o 
 -12   4  13        6.27       31.62     17.80 o 
 -11   4  13      473.82      446.20     82.87 o 
 -10   4  13      516.73      520.96     44.97 o 
  -9   4  13       59.06       32.92     37.38 o 
  -8   4  13      907.40      988.57     31.75 o 
  -7   4  13      692.88      688.65     29.95 o 
  -6   4  13      434.92      455.69     26.98 o 
  -5   4  13     1841.58     1740.65     51.60 o 
  -4   4  13      868.24      752.74     34.41 o 
  -3   4  13      417.91      542.00     31.40 o 
  -2   4  13     1237.52     1434.28     48.83 o 
  -1   4  13      105.06       60.54     13.59 o 
   0   4  13      195.44      202.16     19.70 o 
   1   4  13      191.50      136.79     18.12 o 
   2   4  13        6.11        3.87     14.66 o 
   3   4  13      159.77      145.31     38.13 o 
   4   4  13      183.19      209.49     31.87 o 
   5   4  13       30.60       37.57     22.59 o 
 -14   5  13      328.51      344.66     37.31 o 
 -13   5  13      219.47      228.79     30.77 o 
 -12   5  13      149.75      168.35     42.30 o 
 -11   5  13      745.86      794.80     70.28 o 
 -10   5  13      306.98      266.46     38.69 o 
  -9   5  13      155.70      200.19     29.98 o 
  -8   5  13     1173.06     1207.60     34.46 o 
  -7   5  13      201.91      191.08     17.88 o 
  -6   5  13      447.64      499.58     27.86 o 
  -5   5  13     1549.72     1497.85     48.84 o 
  -4   5  13      123.93       96.69     16.47 o 
  -3   5  13      978.10     1056.68     41.81 o 
  -2   5  13      273.94      222.94     27.62 o 
  -1   5  13       64.85       56.54     18.62 o 
   0   5  13      224.60      224.15     23.87 o 
   1   5  13      107.63       95.65     34.19 o 
   2   5  13      135.52      137.10     26.05 o 
   3   5  13      147.13       94.65     32.19 o 
   4   5  13        2.97       -2.41     22.92 o 
 -14   6  13      476.51      544.46     57.20 o 
 -13   6  13        2.26       -4.39     29.71 o 
 -12   6  13      529.62      598.78     77.10 o 
 -11   6  13      708.19      659.62     76.25 o 
 -10   6  13        0.38       10.33     25.89 o 
  -9   6  13     1049.04     1099.53     90.61 o 
  -8   6  13      735.13      760.30     29.85 o 
  -7   6  13      570.92      594.72     87.82 o 
  -6   6  13     1350.95     1337.79     52.45 o 
  -5   6  13      139.48      195.80     24.66 o 
  -4   6  13      922.01     1097.98     51.32 o 
  -3   6  13      159.44      145.46     24.39 o 
  -2   6  13        0.90      -13.83     13.83 o 
  -1   6  13      301.04      315.25     34.09 o 
   0   6  13      119.87      131.85     22.54 o 
   1   6  13        1.02      -12.48     13.93 o 
   2   6  13      118.27      133.34     41.56 o 
   3   6  13       80.84       57.87     24.55 o 
 -13   7  13      342.79      360.90     66.42 o 
 -12   7  13      934.25      949.78     93.02 o 
 -11   7  13      133.26      119.54     43.43 o 
 -10   7  13      509.73      665.91     77.31 o 
  -9   7  13      810.77      821.04     79.93 o 
  -8   7  13       91.48       78.85     10.07 o 
  -7   7  13      411.28      438.14     29.42 o 
  -6   7  13       50.84       74.64     17.32 o 
  -5   7  13        9.25        1.28     13.76 o 
  -4   7  13      741.33      877.85     48.62 o 
  -3   7  13      154.37      118.18     23.65 o 
  -2   7  13       93.28      123.94     27.91 o 
  -1   7  13      220.77      183.63     29.36 o 
   0   7  13       24.44       26.51     19.62 o 
   1   7  13       60.72       51.71     18.35 o 
   2   7  13      100.94      179.26     36.08 o 
 -13   8  13      774.99      826.13     91.82 o 
 -12   8  13      281.57      244.68     53.76 o 
 -11   8  13      141.18      124.35     41.81 o 
 -10   8  13      595.24      640.59     78.31 o 
  -9   8  13       91.76      101.01     38.34 o 
  -8   8  13      374.50      379.43     60.41 o 
  -7   8  13      480.45      490.18     34.98 o 
  -6   8  13        9.32        3.22     13.25 o 
  -5   8  13      573.90      666.11     43.64 o 
  -4   8  13      525.14      577.98     42.49 o 
  -3   8  13       30.94       23.42     26.56 o 
  -2   8  13      305.38      322.69     37.05 o 
  -1   8  13      111.28      149.71     28.38 o 
   0   8  13       16.44        3.43     20.32 o 
   1   8  13      146.44      136.69     28.28 o 
 -13   9  13      367.02      272.76     61.97 o 
 -12   9  13        3.01       21.01     29.99 o 
 -11   9  13      472.23      421.59     69.39 o 
 -10   9  13      311.61      282.52     57.93 o 
  -9   9  13       20.31       -6.22     29.36 o 
  -8   9  13      471.42      554.15     72.58 o 
  -7   9  13       88.25       61.51     38.30 o 
  -6   9  13      173.62      143.29     32.22 o 
  -5   9  13      282.36      304.54     36.50 o 
  -4   9  13       15.29       43.47     19.50 o 
  -3   9  13       80.22       70.87     28.90 o 
  -2   9  13      120.13      147.02     38.16 o 
  -1   9  13        0.39        1.74     27.34 o 
 -12  10  13       70.05       68.90     42.44 o 
 -11  10  13      364.40      390.46     69.04 o 
 -10  10  13       86.31       79.65     40.32 o 
  -9  10  13      178.16      172.31     47.68 o 
  -8  10  13      208.96      236.83     54.61 o 
  -7  10  13        0.08       -6.93     20.48 o 
  -6  10  13      208.65      269.26     29.45 o 
  -5  10  13      283.24      296.03     37.99 o 
  -4  10  13       50.02       56.42     21.86 o 
  -3  10  13      229.70      212.21     56.80 o 
  -2  10  13       34.10       33.82     22.21 o 
 -11  11  13      113.07      145.22     49.02 o 
 -10  11  13       49.72       69.75     41.38 o 
  -9  11  13      282.43      235.55     56.09 o 
  -8  11  13        0.80      -27.45     27.45 o 
  -7  11  13      179.50      194.84     23.54 o 
  -6  11  13       76.16       67.90     21.20 o 
  -5  11  13        3.82       23.74     20.55 o 
  -4  11  13      106.80       58.93     23.85 o 
   1 -11  14      531.95      556.76     50.51 o 
   2 -11  14      529.50      539.41     49.18 o 
   3 -11  14       42.79       36.50     26.17 o 
   4 -11  14      569.14      607.13     54.11 o 
  -2 -10  14      315.43      334.99     35.95 o 
  -1 -10  14       42.65       30.28     20.55 o 
   0 -10  14      258.62      223.03     29.28 o 
   1 -10  14      575.08      609.79     42.07 o 
   2 -10  14       53.87       47.23     17.30 o 
   3 -10  14      377.27      358.28     39.59 o 
   4 -10  14      508.10      516.55     36.81 o 
   5 -10  14       15.52        8.31     14.79 o 
  -4  -9  14       11.35       28.47     23.08 o 
  -3  -9  14      470.88      457.52     52.49 o 
  -2  -9  14      465.51      521.96     74.08 o 
  -1  -9  14       65.52       53.86     23.03 o 
   0  -9  14      955.68     1015.62     50.90 o 
   1  -9  14      488.87      501.31     53.64 o 
   2  -9  14      206.60      191.50     23.74 o 
   3  -9  14      538.85      548.47     33.81 o 
   4  -9  14       11.51       13.46     13.83 o 
   5  -9  14      267.82      318.28     26.33 o 
   6  -9  14      588.97      588.02     57.91 o 
  -5  -8  14      111.74      114.90     25.80 o 
  -4  -8  14      418.82      475.00     44.12 o 
  -3  -8  14      609.36      652.64     50.11 o 
  -2  -8  14        8.89        5.25     14.20 o 
  -1  -8  14      533.97      539.42     38.99 o 
   0  -8  14      781.25      817.53     45.37 o 
   1  -8  14        0.08      -14.04     14.04 o 
   2  -8  14      564.23      581.55     39.03 o 
   3  -8  14      335.07      291.88     25.68 o 
   4  -8  14      194.18      198.60     22.26 o 
   5  -8  14      901.99      927.46     39.17 o 
   6  -8  14      268.71      236.80     27.99 o 
   7  -8  14      144.97      135.74     35.18 o 
  -7  -7  14      256.01      296.99     36.18 o 
  -6  -7  14      430.71      401.21     40.03 o 
  -5  -7  14       41.43       43.37     20.90 o 
  -4  -7  14      789.98      886.71     46.74 o 
  -3  -7  14      568.13      623.07     40.33 o 
  -2  -7  14       45.73       16.96     14.01 o 
  -1  -7  14      771.67      877.81     47.77 o 
   0  -7  14      289.45      340.17     31.80 o 
   1  -7  14      359.28      351.59     32.35 o 
   2  -7  14      730.16      738.32     41.94 o 
   3  -7  14        9.20        9.21     12.83 o 
   4  -7  14      759.14      758.54     36.65 o 
   5  -7  14      584.04      632.23     30.83 o 
   6  -7  14       37.39       36.75     13.31 o 
   7  -7  14      427.46      441.84     41.59 o 
  -8  -6  14      102.85       66.00     30.06 o 
  -7  -6  14      346.37      424.71     39.83 o 
  -6  -6  14       38.04       39.83     19.71 o 
  -5  -6  14      612.85      608.62     66.01 o 
  -4  -6  14      748.35      749.14     42.36 o 
  -3  -6  14       24.77       29.82     16.15 o 
  -2  -6  14     1038.11     1030.99     39.48 o 
  -1  -6  14      808.85      884.56     38.27 o 
   0  -6  14      244.89      258.54     27.79 o 
   1  -6  14     1926.97     1841.04     76.19 o 
   2  -6  14      313.59      279.50     36.04 o 
   3  -6  14      441.79      460.31     66.58 o 
   4  -6  14      638.56      635.74     35.48 o 
   5  -6  14       66.10       23.16     12.52 o 
   6  -6  14      421.33      431.28     26.44 o 
   7  -6  14      455.75      445.18     29.78 o 
  -9  -5  14       35.40       68.20     18.16 o 
  -8  -5  14      299.35      300.80     40.64 o 
  -7  -5  14      160.81      175.29     40.00 o 
  -6  -5  14      180.97      210.91     29.64 o 
  -5  -5  14     1344.41     1224.30     57.36 o 
  -4  -5  14      143.64      142.38     21.63 o 
  -3  -5  14      305.53      374.91     31.51 o 
  -2  -5  14      799.61      802.31     43.23 o 
  -1  -5  14      190.78      199.52     20.68 o 
   0  -5  14      302.17      361.14     45.28 o 
   1  -5  14      996.49     1040.81     46.92 o 
   2  -5  14      158.69      106.95     19.56 o 
   3  -5  14      598.54      695.06     54.22 o 
   4  -5  14      213.69      202.76     21.45 o 
   5  -5  14      113.96      158.64     18.20 o 
   6  -5  14      799.68      865.16     34.20 o 
   7  -5  14      187.60      157.40     18.63 o 
  -9  -4  14      261.19      246.14     32.82 o 
  -8  -4  14      435.52      404.92     30.96 o 
  -7  -4  14        2.25      -11.92     11.92 o 
  -6  -4  14      915.59      978.63     51.22 o 
  -5  -4  14      595.49      632.27     78.98 o 
  -4  -4  14       26.75       23.15     16.51 o 
  -3  -4  14     1314.64     1297.94     49.76 o 
  -2  -4  14     1228.07     1295.61     42.33 o 
  -1  -4  14      190.04      155.18     18.39 o 
   0  -4  14     1511.34     1515.14     55.16 o 
   1  -4  14        1.24       -2.88     11.92 o 
   2  -4  14      253.55      310.11     29.04 o 
   3  -4  14      450.84      463.12     35.03 o 
   4  -4  14        7.16        0.90     11.69 o 
   5  -4  14      926.09      983.74     35.70 o 
   6  -4  14      395.10      402.19     25.61 o 
   7  -4  14       44.41       60.42     15.31 o 
 -10  -3  14      100.13       96.94     16.59 o 
  -9  -3  14      647.52      709.69     33.08 o 
  -8  -3  14      215.46      224.67     23.09 o 
  -7  -3  14      383.91      353.17     25.12 o 
  -6  -3  14     1577.05     1647.17     79.30 o 
  -5  -3  14       23.36       24.06     15.33 o 
  -4  -3  14      826.38      742.70     44.93 o 
  -3  -3  14     1104.01      977.06     52.34 o 
  -2  -3  14       12.84       18.88     11.14 o 
  -1  -3  14      248.96      242.95     21.97 o 
   0  -3  14      211.59      231.23     25.55 o 
   1  -3  14       41.15       34.53     15.08 o 
   2  -3  14     1253.32     1350.90     51.93 o 
   3  -3  14       79.60       95.75     20.13 o 
   4  -3  14      568.29      576.91     37.00 o 
   5  -3  14      640.62      682.55     34.80 o 
   6  -3  14        2.53       -6.54     12.12 o 
   7  -3  14      277.02      299.75     24.54 o 
 -11  -2  14        9.12       10.25     19.04 o 
 -10  -2  14      627.42      638.23     64.00 o 
  -9  -2  14      645.61      689.42     36.70 o 
  -8  -2  14        1.26       -9.81      9.81 o 
  -7  -2  14      546.30      543.78     28.59 o 
  -6  -2  14      278.55      258.51     21.23 o 
  -5  -2  14      501.51      486.09     30.70 o 
  -4  -2  14      744.06      764.02     45.05 o 
  -3  -2  14      345.86      326.64     64.65 o 
  -2  -2  14      374.33      350.20     27.33 o 
  -1  -2  14     1697.14     1562.31     45.69 o 
   0  -2  14       11.70       28.25     12.28 o 
   1  -2  14     1768.47     1772.35     67.80 o 
   2  -2  14      833.10      842.97     43.19 o 
   3  -2  14      231.11      195.34     24.64 o 
   4  -2  14      653.88      784.54     42.34 o 
   5  -2  14      187.17      153.41     40.07 o 
   6  -2  14      130.73      172.63     23.03 o 
   7  -2  14      338.52      363.81     31.59 o 
 -11  -1  14      185.20      190.41     34.60 o 
 -10  -1  14      658.56      638.67     49.75 o 
  -9  -1  14      178.36      157.28     16.93 o 
  -8  -1  14      251.52      245.19     20.20 o 
  -7  -1  14      913.71      929.43     39.66 o 
  -6  -1  14      106.85       93.08     14.52 o 
  -5  -1  14     1793.32     1882.12     48.79 o 
  -4  -1  14     1302.20     1181.17     45.09 o 
  -3  -1  14      175.71      172.52     50.79 o 
  -2  -1  14     2881.23     2908.80     64.07 o 
  -1  -1  14      173.75      136.95     18.92 o 
   0  -1  14     1588.40     1610.22     52.35 o 
   1  -1  14      777.01      918.97     50.52 o 
   2  -1  14       31.74       22.73     17.61 o 
   3  -1  14      318.25      267.02     31.88 o 
   4  -1  14      322.35      338.73     35.27 o
[truncated: 45,852 more chars]
